# Supplementary material for: Differential roles of type I topoisomerases in regulating HPV pathogenesis
Source: Proc Natl Acad Sci U S A. 2026 Jan 2;123(1):e2526296123. doi: 10.1073/pnas.2526296123 (PMC12773723; doi:10.1073/pnas.2526296123)
Supplement: Supplementary file 2 — Dataset S01 (CSV) [file pnas.2526296123.sd01.csv]

Dataset 1: Represents the list of differentially regulated genes in TOP1__ knockdown cells compared to SCR control CIN612 cells obtained from RNA-seq analysis
Gene ID	Gene Symbol	Type	log2 (TOP1___KD / SCR)	Qvalue (TOP1___KD / SCR)	Pvalue(TOP1___KD / SCR)
9936	'CD302'	mRNA	-10.03810526	2.52E-10	1.95E-11
644591	'PPIAL4G'	mRNA	-9.538827569	0.002310802	5.96E-04
10439	'OLFM1'	mRNA	-8.57336205	4.29E-07	5.28E-08
646817	'SETSIP'	mRNA	-7.547033966	5.66E-05	1.03E-05
5568	'PRKACG'	mRNA	-6.935547107	7.75E-04	1.80E-04
1281	'COL3A1'	mRNA	-6.794661222	3.61E-15	1.56E-16
122011	'CSNK1A1L'	mRNA	-6.66894231	0.001364311	3.32E-04
286097	'MICU3'	mRNA	-6.668474816	9.11E-05	1.73E-05
2895	'GRID2'	mRNA	-6.57518921	0.001951196	4.92E-04
6192	'RPS4Y1'	mRNA	-6.502209789	8.79E-07	1.14E-07
23024	'PDZRN3'	mRNA	-6.400248767	2.55E-04	5.36E-05
100132994	'CXorf49B'	mRNA	-6.268582373	0.005302309	0.001501863
5156	'PDGFRA'	mRNA	-6.006903549	4.68E-17	1.66E-18
6660	'SOX5'	mRNA	-6.006483019	0.014091468	0.004492132
6512	'SLC1A7'	mRNA	-5.928678161	0.029244006	0.010210067
5149	'PDE6H'	mRNA	-5.926444511	0.049646316	0.018741959
729442	'GAGE12H'	mRNA	-5.926444511	0.049646316	0.018741959
2846	'LPAR4'	mRNA	-5.867015267	0.017911709	0.00587206
8618	'CADPS'	mRNA	-5.86104157	0.021483817	0.007223314
25817	'TAFA5'	mRNA	-5.809809511	0.002567435	6.70E-04
4604	'MYBPC1'	mRNA	-5.804255989	0.024651772	0.008413597
79656	'BEND5'	mRNA	-5.793907077	0.020929729	0.007012764
59284	'CACNG7'	mRNA	-5.792914158	1.46E-07	1.68E-08
140801	'RPL10L'	mRNA	-5.790290472	2.06E-46	1.13E-48
140032	'RPS4Y2'	mRNA	-5.765115838	4.21E-05	7.45E-06
1558	'CYP2C8'	mRNA	-5.7606999	7.08E-07	9.05E-08
2892	'GRIA3'	mRNA	-5.751429709	3.37E-07	4.09E-08
221823	'PRPS1L1'	mRNA	-5.716213122	4.65E-05	8.30E-06
7544	'ZFY'	mRNA	-5.619332057	0.033402901	0.011868518
25928	'SOSTDC1'	mRNA	-5.596441877	0.004007947	0.001094987
340204	'CLPSL1'	mRNA	-5.529633892	0.040156008	0.014675711
5396	'PRRX1'	mRNA	-5.525413886	7.82E-20	2.15E-21
90865	'IL33'	mRNA	-5.451800852	4.86E-28	7.05E-30
344758	'GPR149'	mRNA	-5.431334127	0.049894862	0.01885304
3627	'CXCL10'	mRNA	-5.35329705	2.28E-21	5.51E-23
1990	'CELA1'	mRNA	-5.332922215	0.008575898	0.002570119
5577	'PRKAR2B'	mRNA	-5.288449648	6.10E-09	5.64E-10
7412	'VCAM1'	mRNA	-5.284935736	0.012339732	0.0038697
8309	'ACOX2'	mRNA	-5.279264901	4.82E-04	1.07E-04
729428	'GAGE12B'	mRNA	-5.249130925	8.99E-05	1.70E-05
1293	'COL6A3'	mRNA	-5.234992943	8.74E-14	4.42E-15
8519	'IFITM1'	mRNA	-5.195285885	1.33E-09	1.14E-10
3167	'HMX2'	mRNA	-5.189800764	2.77E-04	5.85E-05
5243	'ABCB1'	mRNA	-5.101662827	1.57E-09	1.36E-10
8287	'USP9Y'	mRNA	-5.087398989	6.98E-04	1.60E-04
2277	'VEGFD'	mRNA	-5.060842866	9.64E-04	2.28E-04
10891	'PPARGC1A'	mRNA	-5.024219994	1.90E-12	1.13E-13
3239	'HOXD13'	mRNA	-5.007056696	1.38E-06	1.84E-07
1292	'COL6A2'	mRNA	-4.996632857	1.56E-22	3.40E-24
72	'ACTG2'	mRNA	-4.994798313	1.27E-26	2.03E-28
6373	'CXCL11'	mRNA	-4.965965207	1.08E-47	5.23E-50
6444	'SGCD'	mRNA	-4.876454535	1.60E-05	2.59E-06
943	'TNFRSF8'	mRNA	-4.875050441	0.04401805	0.016315486
10085	'EDIL3'	mRNA	-4.842986276	0.039472296	0.014382274
1510	'CTSE'	mRNA	-4.842986276	0.039472296	0.014382274
729020	'RPEL1'	mRNA	-4.803107114	0.036065405	0.012963803
343069	'HNRNPCL1'	mRNA	-4.802367224	0.005381585	0.00152699
51299	'NRN1'	mRNA	-4.795181003	1.64E-13	8.63E-15
221981	'THSD7A'	mRNA	-4.789949556	0.032288564	0.011428289
53335	'BCL11A'	mRNA	-4.761548815	2.80E-13	1.51E-14
4843	'NOS2'	mRNA	-4.742836863	0.003164382	8.45E-04
2949	'GSTM5'	mRNA	-4.726364936	2.03E-04	4.16E-05
5948	'RBP2'	mRNA	-4.726067848	0.039015358	0.014183489
343637	'RSPO4'	mRNA	-4.707287959	1.83E-04	3.70E-05
23708	'GSPT2'	mRNA	-4.67776113	0.002707443	7.11E-04
1009	'CDH11'	mRNA	-4.666340515	1.35E-22	2.92E-24
816	'CAMK2B'	mRNA	-4.666042363	8.03E-17	2.95E-18
5136	'PDE1A'	mRNA	-4.635079605	8.74E-09	8.25E-10
5798	'PTPRN'	mRNA	-4.631977136	8.17E-37	7.12E-39
4804	'NGFR'	mRNA	-4.575440447	2.62E-88	3.48E-91
3429	'IFI27'	mRNA	-4.524452308	2.81E-09	2.50E-10
5764	'PTN'	mRNA	-4.505672151	7.55E-12	4.78E-13
89	'ACTN3'	mRNA	-4.478741752	7.08E-04	1.63E-04
387885	'CFAP73'	mRNA	-4.439488166	0.007155104	0.002098915
283078	'MKX'	mRNA	-4.424083115	0.012244112	0.00383566
70	'ACTC1'	mRNA	-4.408176953	1.26E-13	6.47E-15
374462	'PTPRQ'	mRNA	-4.402886532	1.14E-11	7.45E-13
57616	'TSHZ3'	mRNA	-4.400976655	0.001980673	5.01E-04
84935	'MEDAG'	mRNA	-4.400267999	0.001298464	3.14E-04
646174	'C16orf90'	mRNA	-4.391960026	1.51E-06	2.02E-07
653598	'PPIAL4C'	mRNA	-4.388057586	5.67E-33	6.25E-35
2290	'FOXG1'	mRNA	-4.357421651	4.40E-14	2.15E-15
1356	'CP'	mRNA	-4.341345205	1.64E-14	7.69E-16
229	'ALDOB'	mRNA	-4.327269372	6.20E-08	6.73E-09
6696	'SPP1'	mRNA	-4.324002713	1.05E-24	1.94E-26
56241	'SUSD2'	mRNA	-4.298688825	1.14E-35	1.08E-37
165	'AEBP1'	mRNA	-4.294828113	5.84E-39	4.38E-41
6450	'SH3BGR'	mRNA	-4.282627408	1.30E-08	1.27E-09
9843	'HEPH'	mRNA	-4.241115992	3.84E-08	4.02E-09
3975	'LHX1'	mRNA	-4.156140366	6.12E-04	1.39E-04
9229	'DLGAP1'	mRNA	-4.154994013	2.72E-04	5.73E-05
5244	'ABCB4'	mRNA	-4.141189434	0.020822403	0.006969909
6347	'CCL2'	mRNA	-4.093651478	0.003709008	0.001004924
6913	'TBX15'	mRNA	-4.093111394	6.68E-06	1.01E-06
8638	'OASL'	mRNA	-4.070236633	3.34E-99	2.77E-102
775	'CACNA1C'	mRNA	-4.069615121	1.20E-05	1.91E-06
90665	'TBL1Y'	mRNA	-4.053784752	0.003875656	0.001053925
4023	'LPL'	mRNA	-4.04502485	0.018125715	0.005949219
10382	'TUBB4A'	mRNA	-4.044599678	4.79E-04	1.06E-04
339479	'BRINP3'	mRNA	-4.036907894	1.81E-07	2.11E-08
6383	'SDC2'	mRNA	-4.036360576	2.10E-09	1.85E-10
2687	'GGT5'	mRNA	-4.019426703	1.48E-06	1.97E-07
57631	'LRCH2'	mRNA	-4.016455294	5.61E-10	4.56E-11
3351	'HTR1B'	mRNA	-3.972578553	0.040510738	0.014821002
1278	'COL1A2'	mRNA	-3.970056692	5.80E-08	6.26E-09
4583	'MUC2'	mRNA	-3.954750291	2.74E-08	2.79E-09
342538	'NACA2'	mRNA	-3.950311783	1.30E-05	2.08E-06
3823	'KLRC3'	mRNA	-3.949182469	5.48E-12	3.40E-13
8653	'DDX3Y'	mRNA	-3.912389905	0.049398254	0.018617706
5232	'PGK2'	mRNA	-3.910499432	8.64E-04	2.02E-04
83992	'CTTNBP2'	mRNA	-3.902857983	0.014389375	0.004596628
10562	'OLFM4'	mRNA	-3.895505565	1.39E-10	1.03E-11
10840	'ALDH1L1'	mRNA	-3.890642631	1.04E-04	1.99E-05
728378	'POTEF'	mRNA	-3.887614334	7.56E-08	8.32E-09
4499	'MT1M'	mRNA	-3.887049573	0.009045228	0.002726745
54209	'TREM2'	mRNA	-3.871152476	1.21E-20	3.14E-22
23452	'ANGPTL2'	mRNA	-3.843308618	1.30E-24	2.41E-26
1295	'COL8A1'	mRNA	-3.825277763	1.11E-76	2.26E-79
58	'ACTA1'	mRNA	-3.823924128	1.02E-13	5.23E-15
2019	'EN1'	mRNA	-3.813327983	0.001111601	2.66E-04
6999	'TDO2'	mRNA	-3.776124045	3.93E-09	3.55E-10
9086	'EIF1AY'	mRNA	-3.762080614	1.68E-08	1.66E-09
3822	'KLRC2'	mRNA	-3.694603468	2.19E-16	8.35E-18
3434	'IFIT1'	mRNA	-3.682300156	1.21E-120	3.33E-124
129684	'CNTNAP5'	mRNA	-3.66836467	0.020887969	0.006995314
92196	'DAPL1'	mRNA	-3.667746287	0.015484799	0.004987357
5077	'PAX3'	mRNA	-3.658828017	0.018935091	0.006251443
2115	'ETV1'	mRNA	-3.644457657	4.22E-21	1.04E-22
1301	'COL11A1'	mRNA	-3.634522915	0.008383154	0.002504954
10642	'IGF2BP1'	mRNA	-3.623494472	9.60E-12	6.18E-13
358	'AQP1'	mRNA	-3.619180991	4.69E-11	3.30E-12
148753	'FAM163A'	mRNA	-3.607806152	0.015689615	0.005062262
346673	'STRA8'	mRNA	-3.604608805	0.007860713	0.002330626
729262	'NUTM2B'	mRNA	-3.601493667	0.044222014	0.016400847
260293	'CYP4X1'	mRNA	-3.583429491	5.50E-17	1.98E-18
5168	'ENPP2'	mRNA	-3.55203241	5.88E-05	1.07E-05
158401	'SHOC1'	mRNA	-3.550981374	5.48E-41	3.63E-43
3575	'IL7R'	mRNA	-3.54660465	1.26E-30	1.58E-32
653505	'PPIAL4A'	mRNA	-3.533228175	0.011695464	0.003645071
57526	'PCDH19'	mRNA	-3.508336899	2.30E-04	4.76E-05
362	'AQP5'	mRNA	-3.476486392	6.37E-04	1.45E-04
3075	'CFH'	mRNA	-3.457991785	1.86E-27	2.80E-29
284	'ANGPT1'	mRNA	-3.440086209	1.63E-23	3.22E-25
10561	'IFI44'	mRNA	-3.434814942	2.17E-46	1.20E-48
3433	'IFIT2'	mRNA	-3.419441026	5.64E-122	1.24E-125
157753	'TMEM74'	mRNA	-3.369116763	0.044590559	0.016557216
7015	'TERT'	mRNA	-3.362145548	7.38E-10	6.09E-11
2313	'FLI1'	mRNA	-3.358942233	1.33E-04	2.62E-05
131	'ADH7'	mRNA	-3.334815538	0.010142807	0.003102394
25960	'ADGRA2'	mRNA	-3.317757422	1.39E-04	2.74E-05
10814	'CPLX2'	mRNA	-3.314402061	0.011909914	0.003719137
117154	'DACH2'	mRNA	-3.302013488	2.75E-04	5.80E-05
23213	'SULF1'	mRNA	-3.290623204	0.002499967	6.51E-04
285386	'TPRG1'	mRNA	-3.288916097	4.70E-51	1.87E-53
81931	'ZNF93'	mRNA	-3.276002474	9.52E-10	7.97E-11
2555	'GABRA2'	mRNA	-3.265779587	0.005409532	0.001535815
23533	'PIK3R5'	mRNA	-3.235502934	3.15E-06	4.41E-07
80319	'CXXC4'	mRNA	-3.235256552	4.49E-07	5.55E-08
2747	'GLUD2'	mRNA	-3.217972257	0.003737535	0.001013478
80258	'EFHC2'	mRNA	-3.205345213	0.001796645	4.48E-04
57333	'RCN3'	mRNA	-3.204038717	1.86E-05	3.06E-06
445582	'POTEE'	mRNA	-3.198538453	0.017783048	0.005827917
2138	'EYA1'	mRNA	-3.195354544	0.020146917	0.006717121
3305	'HSPA1L'	mRNA	-3.167824091	2.39E-23	4.82E-25
23500	'DAAM2'	mRNA	-3.160196926	8.32E-07	1.08E-07
6507	'SLC1A3'	mRNA	-3.153311092	1.84E-99	1.42E-102
1757	'SARDH'	mRNA	-3.148094994	0.044419204	0.016486236
81792	'ADAMTS12'	mRNA	-3.12500457	0.001579209	3.89E-04
107984124	'LOC107984124'	mRNA	-3.1144023	0.024117617	0.008207336
4600	'MX2'	mRNA	-3.111350534	6.79E-12	4.27E-13
50939	'IMPG2'	mRNA	-3.108549341	0.001917397	4.82E-04
56944	'OLFML3'	mRNA	-3.087353699	0.02360385	0.008012961
4312	'MMP1'	mRNA	-3.06483294	1.06E-08	1.02E-09
84779	'NAA11'	mRNA	-3.064309343	4.17E-06	5.98E-07
3569	'IL6'	mRNA	-3.059214363	1.00E-19	2.78E-21
3437	'IFIT3'	mRNA	-3.057251303	3.66E-92	4.04E-95
7102	'TSPAN7'	mRNA	-3.05413767	4.93E-04	1.10E-04
3776	'KCNK2'	mRNA	-3.029631067	1.68E-08	1.66E-09
6474	'SHOX2'	mRNA	-3.027342658	2.29E-04	4.75E-05
1539	'CYLC2'	mRNA	-3.022553681	0.002569572	6.71E-04
346007	'EYS'	mRNA	-3.021821502	7.61E-05	1.41E-05
1291	'COL6A1'	mRNA	-3.018521029	7.37E-12	4.66E-13
33	'ACADL'	mRNA	-3.015312288	3.04E-04	6.47E-05
115111	'SLC26A7'	mRNA	-3.009178258	0.031192154	0.010990062
7161	'TP73'	mRNA	-2.996303888	1.56E-26	2.54E-28
10964	'IFI44L'	mRNA	-2.980803487	4.68E-06	6.79E-07
2537	'IFI6'	mRNA	-2.974803761	8.36E-08	9.25E-09
1959	'EGR2'	mRNA	-2.966655552	3.10E-05	5.37E-06
116804918	'TBCEL-TECTA'	mRNA	-2.962071942	0.045630889	0.01699135
10551	'AGR2'	mRNA	-2.961128523	8.26E-10	6.87E-11
8284	'KDM5D'	mRNA	-2.948776198	0.028893716	0.010078011
5734	'PTGER4'	mRNA	-2.948681177	5.10E-47	2.67E-49
2104	'ESRRG'	mRNA	-2.90905144	0.029986289	0.010518863
201191	'SAMD14'	mRNA	-2.897202355	0.020984527	0.007036915
3759	'KCNJ2'	mRNA	-2.863067376	0.001337648	3.25E-04
112267876	'LOC112267876'	mRNA	-2.858927237	9.83E-55	3.53E-57
4121	'MAN1A1'	mRNA	-2.855846771	1.32E-11	8.69E-13
8771	'TNFRSF6B'	mRNA	-2.852762926	2.08E-30	2.67E-32
90649	'ZNF486'	mRNA	-2.846425272	9.25E-24	1.82E-25
4803	'NGF'	mRNA	-2.846011572	5.45E-05	9.86E-06
633	'BGN'	mRNA	-2.842778588	1.77E-28	2.47E-30
56062	'KLHL4'	mRNA	-2.827182558	1.62E-07	1.88E-08
2255	'FGF10'	mRNA	-2.824443594	6.64E-04	1.51E-04
353497	'POLN'	mRNA	-2.80300674	1.13E-04	2.18E-05
10321	'CRISP3'	mRNA	-2.794057879	0.0084636	0.002531711
51046	'ST8SIA3'	mRNA	-2.792237652	0.045829726	0.017078034
287	'ANK2'	mRNA	-2.780382809	4.66E-07	5.78E-08
79805	'VASH2'	mRNA	-2.77524611	3.56E-04	7.66E-05
2823	'GPM6A'	mRNA	-2.765523665	0.041541885	0.015264729
1490	'CCN2'	mRNA	-2.764941402	3.12E-69	7.07E-72
729747	'ZNF878'	mRNA	-2.753961249	0.00183077	4.58E-04
4939	'OAS2'	mRNA	-2.75324748	2.73E-51	1.07E-53
360	'AQP3'	mRNA	-2.75189114	2.10E-08	2.11E-09
3757	'KCNH2'	mRNA	-2.743461716	0.030490295	0.010712488
90589	'ZNF625'	mRNA	-2.738618767	3.68E-08	3.82E-09
54039	'PCBP3'	mRNA	-2.735922016	4.61E-08	4.88E-09
253738	'EBF3'	mRNA	-2.727999225	0.028608374	0.009964466
6326	'SCN2A'	mRNA	-2.717254714	1.05E-10	7.70E-12
164781	'DAW1'	mRNA	-2.707782458	6.64E-08	7.25E-09
29785	'CYP2S1'	mRNA	-2.669995606	7.87E-15	3.54E-16
25945	'NECTIN3'	mRNA	-2.661429077	9.50E-12	6.11E-13
392490	'FLJ44635'	mRNA	-2.653588731	5.28E-25	9.55E-27
30832	'ZNF354C'	mRNA	-2.636553815	6.23E-09	5.77E-10
2203	'FBP1'	mRNA	-2.630227559	0.003329554	8.94E-04
23586	'DDX58'	mRNA	-2.630156989	3.91E-50	1.64E-52
6542	'SLC7A2'	mRNA	-2.617550395	9.18E-16	3.75E-17
8528	'DDO'	mRNA	-2.611533686	0.00199663	5.06E-04
7035	'TFPI'	mRNA	-2.610764722	4.80E-28	6.94E-30
9636	'ISG15'	mRNA	-2.605754254	5.58E-49	2.53E-51
25840	'METTL7A'	mRNA	-2.604527425	1.04E-10	7.58E-12
2898	'GRIK2'	mRNA	-2.60384822	2.97E-07	3.58E-08
5354	'PLP1'	mRNA	-2.601526988	0.029687807	0.010392862
401399	'PRRT4'	mRNA	-2.598085793	2.69E-04	5.66E-05
641455	'POTEM'	mRNA	-2.58314339	3.03E-05	5.23E-06
1562	'CYP2C18'	mRNA	-2.579587549	0.003007129	7.97E-04
79772	'MCTP1'	mRNA	-2.571007188	2.56E-22	5.62E-24
10788	'IQGAP2'	mRNA	-2.553432836	0.00626165	0.001809182
54510	'PCDH18'	mRNA	-2.547614506	1.78E-06	2.41E-07
3384	'ICAM2'	mRNA	-2.540006991	0.024092717	0.008194874
6678	'SPARC'	mRNA	-2.530086733	5.15E-48	2.44E-50
4599	'MX1'	mRNA	-2.527351895	1.75E-24	3.30E-26
10170	'DHRS9'	mRNA	-2.526562579	4.55E-18	1.47E-19
256435	'ST6GALNAC3'	mRNA	-2.525341154	0.011427175	0.003554519
195814	'SDR16C5'	mRNA	-2.525281282	2.16E-24	4.12E-26
5673	'PSG5'	mRNA	-2.522396707	5.82E-07	7.33E-08
55601	'DDX60'	mRNA	-2.5147105	3.57E-35	3.50E-37
23228	'PLCL2'	mRNA	-2.507581729	1.22E-08	1.19E-09
1848	'DUSP6'	mRNA	-2.505364322	1.31E-79	2.52E-82
10157	'AASS'	mRNA	-2.497758775	2.92E-09	2.60E-10
93081	'TEX30'	mRNA	-2.491433177	1.63E-90	1.98E-93
1462	'VCAN'	mRNA	-2.48252585	1.79E-07	2.09E-08
9023	'CH25H'	mRNA	-2.469838934	0.012933647	0.004080929
2620	'GAS2'	mRNA	-2.469591414	0.003331653	8.95E-04
28514	'DLL1'	mRNA	-2.468649239	2.66E-31	3.23E-33
9353	'SLIT2'	mRNA	-2.467437771	1.05E-11	6.83E-13
2051	'EPHB6'	mRNA	-2.462923469	0.008790926	0.002639897
3574	'IL7'	mRNA	-2.46053372	0.004758447	0.001331273
10468	'FST'	mRNA	-2.459189021	2.40E-16	9.22E-18
10935	'PRDX3'	mRNA	-2.454762801	5.02E-150	5.54E-154
115677	'NOSTRIN'	mRNA	-2.447627548	0.014930661	0.004793433
9508	'ADAMTS3'	mRNA	-2.446584339	0.035001424	0.012515684
2239	'GPC4'	mRNA	-2.435974043	1.72E-06	2.32E-07
22914	'KLRK1'	mRNA	-2.432894087	2.03E-11	1.37E-12
7498	'XDH'	mRNA	-2.425413276	1.18E-49	5.09E-52
9982	'FGFBP1'	mRNA	-2.42356734	5.14E-94	5.10E-97
6097	'RORC'	mRNA	-2.422462031	0.007719606	0.002286234
4921	'DDR2'	mRNA	-2.420480692	5.17E-10	4.18E-11
5920	'PLAAT4'	mRNA	-2.419953509	6.36E-22	1.47E-23
6372	'CXCL6'	mRNA	-2.405267589	3.39E-09	3.05E-10
59082	'CARD18'	mRNA	-2.400339729	0.001093009	2.61E-04
2354	'FOSB'	mRNA	-2.39548634	2.55E-04	5.36E-05
4059	'BCAM'	mRNA	-2.394034445	9.30E-47	4.93E-49
2246	'FGF1'	mRNA	-2.393283299	0.003170784	8.47E-04
84171	'LOXL4'	mRNA	-2.387385982	3.11E-04	6.65E-05
440068	'CARD17'	mRNA	-2.379611935	2.90E-12	1.75E-13
912	'CD1D'	mRNA	-2.379396688	1.05E-04	2.02E-05
28999	'KLF15'	mRNA	-2.370628237	0.002009338	5.09E-04
309	'ANXA6'	mRNA	-2.367755398	1.52E-08	1.49E-09
9312	'KCNB2'	mRNA	-2.35658735	0.00748376	0.002208952
4684	'NCAM1'	mRNA	-2.348580062	7.73E-05	1.44E-05
8972	'MGAM'	mRNA	-2.348246357	2.10E-08	2.11E-09
8522	'GAS7'	mRNA	-2.347661385	1.38E-11	9.14E-13
374860	'ANKRD30B'	mRNA	-2.346403081	0.040829548	0.014962911
9447	'AIM2'	mRNA	-2.343553141	0.004547855	0.001264325
9358	'ITGBL1'	mRNA	-2.341953799	0.001077672	2.57E-04
3310	'HSPA6'	mRNA	-2.327490521	7.24E-14	3.63E-15
23171	'GPD1L'	mRNA	-2.32515399	8.25E-36	7.74E-38
337876	'CHSY3'	mRNA	-2.324806253	3.07E-04	6.54E-05
8320	'EOMES'	mRNA	-2.315903618	0.005797156	0.001658981
2118	'ETV4'	mRNA	-2.302962961	5.75E-33	6.38E-35
7552	'ZNF711'	mRNA	-2.286460827	0.008173677	0.002436497
9076	'CLDN1'	mRNA	-2.277761402	6.79E-40	4.76E-42
54504	'CPVL'	mRNA	-2.275855159	1.50E-57	4.81E-60
4837	'NNMT'	mRNA	-2.274935201	1.84E-51	7.12E-54
240	'ALOX5'	mRNA	-2.267008379	3.01E-05	5.18E-06
83857	'TMTC1'	mRNA	-2.26239454	4.19E-23	8.72E-25
83449	'PMFBP1'	mRNA	-2.24666705	0.048747752	0.018318739
51050	'PI15'	mRNA	-2.232682421	5.39E-04	1.21E-04
10371	'SEMA3A'	mRNA	-2.224906431	8.56E-15	3.88E-16
7136	'TNNI2'	mRNA	-2.2184198	5.22E-30	6.94E-32
330	'BIRC3'	mRNA	-2.216724193	1.67E-73	3.59E-76
51704	'GPRC5B'	mRNA	-2.194449978	0.002154996	5.50E-04
130752	'MDH1B'	mRNA	-2.184576645	2.14E-13	1.14E-14
2149	'F2R'	mRNA	-2.184167404	6.77E-41	4.56E-43
2901	'GRIK5'	mRNA	-2.183761741	6.74E-06	1.02E-06
8714	'ABCC3'	mRNA	-2.183643516	8.75E-39	6.66E-41
5176	'SERPINF1'	mRNA	-2.178910041	5.64E-18	1.84E-19
6364	'CCL20'	mRNA	-2.178627382	2.17E-10	1.67E-11
26585	'GREM1'	mRNA	-2.174477231	8.92E-06	1.38E-06
51191	'HERC5'	mRNA	-2.168199056	1.13E-12	6.49E-14
641776	'SPDYE14'	mRNA	-2.164388141	0.007704883	0.002281448
10410	'IFITM3'	mRNA	-2.150633081	6.86E-35	6.85E-37
116844	'LRG1'	mRNA	-2.14548498	1.04E-15	4.28E-17
165679	'SPTSSB'	mRNA	-2.142152405	1.08E-11	7.03E-13
27348	'TOR1B'	mRNA	-2.139077204	7.20E-32	8.35E-34
440533	'PSG8'	mRNA	-2.138710104	1.89E-04	3.84E-05
286	'ANK1'	mRNA	-2.132744145	6.06E-08	6.57E-09
101	'ADAM8'	mRNA	-2.122182243	9.33E-19	2.86E-20
388743	'CAPN8'	mRNA	-2.118407526	2.16E-13	1.15E-14
51703	'ACSL5'	mRNA	-2.109286716	2.07E-24	3.94E-26
389432	'SAMD5'	mRNA	-2.100614451	3.72E-10	2.94E-11
3910	'LAMA4'	mRNA	-2.099926677	5.12E-17	1.83E-18
120071	'LARGE2'	mRNA	-2.090075622	2.92E-23	5.95E-25
1806	'DPYD'	mRNA	-2.082152334	6.32E-27	1.00E-28
5152	'PDE9A'	mRNA	-2.081389833	1.97E-06	2.69E-07
55166	'CENPQ'	mRNA	-2.080724411	1.14E-44	6.61E-47
64108	'RTP4'	mRNA	-2.07336424	1.70E-07	1.97E-08
4085	'MAD2L1'	mRNA	-2.068733827	1.27E-64	3.23E-67
79057	'PRRG3'	mRNA	-2.061662511	2.30E-07	2.72E-08
5142	'PDE4B'	mRNA	-2.056921459	5.93E-06	8.83E-07
26191	'PTPN22'	mRNA	-2.054104285	0.038692597	0.014051208
89795	'NAV3'	mRNA	-2.052189311	1.12E-04	2.18E-05
51090	'PLLP'	mRNA	-2.050310353	2.13E-28	2.99E-30
654790	'PCP4L1'	mRNA	-2.04555777	0.034970391	0.012500728
5063	'PAK3'	mRNA	-2.045473651	2.77E-05	4.75E-06
6783	'SULT1E1'	mRNA	-2.043826481	5.11E-36	4.68E-38
634	'CEACAM1'	mRNA	-2.041690002	5.05E-16	2.01E-17
643414	'LIPK'	mRNA	-2.040441186	0.002323663	6.00E-04
285195	'SLC9A9'	mRNA	-2.036707835	1.01E-08	9.59E-10
3786	'KCNQ3'	mRNA	-2.035810282	2.55E-15	1.08E-16
100532726	'NDUFC2-KCTD14'	mRNA	-2.030827258	6.49E-23	1.37E-24
80781	'COL18A1'	mRNA	-2.022509933	1.07E-07	1.21E-08
1879	'EBF1'	mRNA	-2.011658388	0.011239714	0.003486284
5274	'SERPINI1'	mRNA	-2.004590092	2.45E-05	4.14E-06
55190	'NUDT11'	mRNA	-2.003542141	3.14E-08	3.21E-09
26050	'SLITRK5'	mRNA	-1.998424045	0.042916675	0.015833842
1551	'CYP3A7'	mRNA	-1.99547309	0.006289368	0.001817885
80034	'CSRNP3'	mRNA	-1.994536969	0.002374673	6.15E-04
6252	'RTN1'	mRNA	-1.993557671	0.021936143	0.007391132
1672	'DEFB1'	mRNA	-1.991937377	1.93E-08	1.93E-09
201161	'CENPV'	mRNA	-1.98778488	1.91E-09	1.67E-10
4938	'OAS1'	mRNA	-1.984155616	1.55E-19	4.39E-21
6304	'SATB1'	mRNA	-1.982477483	9.66E-10	8.11E-11
3965	'LGALS9'	mRNA	-1.975714934	8.99E-06	1.39E-06
266747	'RGL4'	mRNA	-1.972492754	2.04E-07	2.40E-08
116154	'PHACTR3'	mRNA	-1.970313703	1.19E-56	3.88E-59
4940	'OAS3'	mRNA	-1.96636668	5.48E-41	3.66E-43
65083	'NOL6'	mRNA	-1.962160923	6.58E-37	5.70E-39
5552	'SRGN'	mRNA	-1.960628235	6.26E-09	5.81E-10
23678	'SGK3'	mRNA	-1.957395709	5.39E-04	1.21E-04
256691	'MAMDC2'	mRNA	-1.955945198	4.08E-14	1.99E-15
10161	'LPAR6'	mRNA	-1.955604394	1.09E-12	6.30E-14
8706	'B3GALNT1'	mRNA	-1.955504087	1.28E-17	4.33E-19
107984126	'LOC107984126'	mRNA	-1.954848918	0.004719518	0.00131934
134285	'TMEM171'	mRNA	-1.95456737	0.007941814	0.00235774
3164	'NR4A1'	mRNA	-1.944064047	0.048748992	0.018328136
5420	'PODXL'	mRNA	-1.937106057	5.49E-31	6.76E-33
9992	'KCNE2'	mRNA	-1.935548921	9.08E-06	1.40E-06
107984153	'LOC107984153'	mRNA	-1.928463109	0.012797525	0.004036566
7099	'TLR4'	mRNA	-1.923202816	3.33E-05	5.79E-06
23554	'TSPAN12'	mRNA	-1.920174092	7.21E-07	9.23E-08
57016	'AKR1B10'	mRNA	-1.912041007	7.69E-16	3.13E-17
1164	'CKS2'	mRNA	-1.90607139	1.70E-81	2.92E-84
10404	'CPQ'	mRNA	-1.905358777	1.58E-05	2.55E-06
51702	'PADI3'	mRNA	-1.905122182	4.29E-12	2.63E-13
3161	'HMMR'	mRNA	-1.903040667	6.09E-67	1.41E-69
56267	'KYAT3'	mRNA	-1.901225916	8.36E-54	3.09E-56
9466	'IL27RA'	mRNA	-1.896141073	4.20E-08	4.43E-09
7150	'TOP1'	mRNA	-1.894037145	1.63E-34	1.64E-36
100463289	'MTRNR2L5'	mRNA	-1.892627777	0.03638977	0.013096462
84941	'HSH2D'	mRNA	-1.891773902	3.16E-08	3.24E-09
684	'BST2'	mRNA	-1.889226864	1.44E-37	1.19E-39
2719	'GPC3'	mRNA	-1.882958489	5.12E-08	5.47E-09
29103	'DNAJC15'	mRNA	-1.8809498	8.60E-10	7.15E-11
6925	'TCF4'	mRNA	-1.876470539	3.12E-20	8.43E-22
55808	'ST6GALNAC1'	mRNA	-1.875612648	8.52E-08	9.46E-09
84898	'PLXDC2'	mRNA	-1.865801507	1.16E-09	9.90E-11
7643	'ZNF90'	mRNA	-1.863339378	7.69E-06	1.17E-06
1519	'CTSO'	mRNA	-1.853500337	2.18E-04	4.50E-05
57161	'PELI2'	mRNA	-1.841136175	1.99E-06	2.72E-07
827	'CAPN6'	mRNA	-1.833607302	0.047104076	0.017610093
134701	'RIPPLY2'	mRNA	-1.830819531	8.43E-07	1.09E-07
81848	'SPRY4'	mRNA	-1.830180319	1.13E-09	9.59E-11
84525	'HOPX'	mRNA	-1.82694166	2.84E-17	9.84E-19
94240	'EPSTI1'	mRNA	-1.822823208	9.64E-17	3.57E-18
23414	'ZFPM2'	mRNA	-1.819451986	2.94E-04	6.24E-05
10576	'CCT2'	mRNA	-1.818451762	2.03E-04	4.15E-05
2633	'GBP1'	mRNA	-1.815449068	1.69E-12	9.93E-14
5947	'RBP1'	mRNA	-1.809011534	6.84E-07	8.70E-08
23416	'KCNH3'	mRNA	-1.808253871	0.034556535	0.012322278
1953	'MEGF6'	mRNA	-1.806417746	6.94E-16	2.80E-17
1374	'CPT1A'	mRNA	-1.804452974	1.82E-23	3.64E-25
114991	'ZNF618'	mRNA	-1.800332921	1.31E-11	8.60E-13
54549	'SDK2'	mRNA	-1.797100427	0.029934634	0.010494136
51074	'APIP'	mRNA	-1.793100335	6.10E-30	8.18E-32
10203	'CALCRL'	mRNA	-1.782645598	0.01024028	0.003136163
4337	'MOCS1'	mRNA	-1.778329326	6.40E-25	1.16E-26
10570	'DPYSL4'	mRNA	-1.777673646	0.010336838	0.003171439
6288	'SAA1'	mRNA	-1.776136571	2.35E-14	1.12E-15
200916	'RPL22L1'	mRNA	-1.768019947	2.83E-71	6.24E-74
7474	'WNT5A'	mRNA	-1.766988366	1.41E-06	1.87E-07
163154	'PRR22'	mRNA	-1.76637985	1.66E-05	2.69E-06
28984	'RGCC'	mRNA	-1.764074634	8.84E-04	2.07E-04
55	'ACP3'	mRNA	-1.763625926	2.37E-04	4.95E-05
55010	'PARPBP'	mRNA	-1.759311013	3.56E-47	1.83E-49
8820	'HESX1'	mRNA	-1.758829598	0.025193391	0.008620694
148418	'SAMD13'	mRNA	-1.757336544	0.002171702	5.55E-04
93663	'ARHGAP18'	mRNA	-1.756583195	3.12E-22	6.91E-24
1528	'CYB5A'	mRNA	-1.753269465	5.62E-54	2.05E-56
10686	'CLDN16'	mRNA	-1.74874819	3.50E-05	6.11E-06
2731	'GLDC'	mRNA	-1.738604025	8.80E-49	4.03E-51
516	'ATP5MC1'	mRNA	-1.736473834	1.64E-61	4.62E-64
4907	'NT5E'	mRNA	-1.733748134	4.37E-18	1.41E-19
6578	'SLCO2A1'	mRNA	-1.732920009	1.18E-08	1.14E-09
5141	'PDE4A'	mRNA	-1.726770385	0.00321916	8.61E-04
747	'DAGLA'	mRNA	-1.724047323	7.43E-07	9.55E-08
25837	'RAB26'	mRNA	-1.723239088	3.31E-05	5.75E-06
60489	'APOBEC3G'	mRNA	-1.72314689	3.01E-04	6.40E-05
26579	'MYEOV'	mRNA	-1.722154579	2.83E-39	2.08E-41
1349	'COX7B'	mRNA	-1.715717752	8.18E-58	2.57E-60
3821	'KLRC1'	mRNA	-1.714802339	0.049955405	0.018882823
79838	'TMC5'	mRNA	-1.714623348	1.90E-08	1.89E-09
54677	'CROT'	mRNA	-1.712817716	9.85E-33	1.10E-34
2674	'GFRA1'	mRNA	-1.710527686	1.69E-05	2.75E-06
29015	'SLC43A3'	mRNA	-1.710135258	7.87E-28	1.16E-29
5321	'PLA2G4A'	mRNA	-1.709084689	4.82E-09	4.41E-10
8645	'KCNK5'	mRNA	-1.707270843	2.39E-15	1.01E-16
2119	'ETV5'	mRNA	-1.707092534	1.18E-15	4.86E-17
79895	'ATP8B4'	mRNA	-1.705893737	0.008829856	0.002652562
3490	'IGFBP7'	mRNA	-1.70576703	1.05E-28	1.45E-30
26280	'IL1RAPL2'	mRNA	-1.704224533	0.011049879	0.003418255
2822	'GPLD1'	mRNA	-1.703029765	7.16E-06	1.08E-06
148170	'CDC42EP5'	mRNA	-1.701969277	4.15E-04	9.09E-05
84446	'BRSK1'	mRNA	-1.697460382	0.002901054	7.67E-04
9839	'ZEB2'	mRNA	-1.68976855	1.39E-08	1.36E-09
10253	'SPRY2'	mRNA	-1.689302389	9.74E-18	3.26E-19
2261	'FGFR3'	mRNA	-1.688272735	9.00E-23	1.92E-24
6275	'S100A4'	mRNA	-1.687127588	6.85E-06	1.03E-06
220042	'DDIAS'	mRNA	-1.686821198	2.65E-28	3.77E-30
30008	'EFEMP2'	mRNA	-1.682691782	1.91E-05	3.15E-06
653269	'POTEI'	mRNA	-1.680760427	0.02151488	0.007234945
83591	'THAP2'	mRNA	-1.677021481	8.07E-07	1.04E-07
143244	'EIF5AL1'	mRNA	-1.674627198	9.20E-05	1.75E-05
90019	'SYT8'	mRNA	-1.67090984	2.98E-19	8.75E-21
5207	'PFKFB1'	mRNA	-1.670795241	0.003864762	0.001050323
10398	'MYL9'	mRNA	-1.670173452	6.89E-07	8.78E-08
27292	'DIMT1'	mRNA	-1.668141396	1.36E-50	5.64E-53
80864	'EGFL8'	mRNA	-1.656194158	5.09E-05	9.14E-06
3170	'FOXA2'	mRNA	-1.655967757	5.64E-04	1.27E-04
51053	'GMNN'	mRNA	-1.654709558	7.71E-53	2.94E-55
6296	'ACSM3'	mRNA	-1.654259173	0.00536913	0.001522567
23460	'ABCA6'	mRNA	-1.653152782	0.005529457	0.001575355
3606	'IL18'	mRNA	-1.650661603	3.48E-66	8.45E-69
56242	'ZNF253'	mRNA	-1.650506364	7.68E-09	7.19E-10
2331	'FMOD'	mRNA	-1.650479477	0.002046563	5.20E-04
26493	'OR8B8'	mRNA	-1.649475748	0.039952992	0.014586083
7993	'UBXN8'	mRNA	-1.649311876	6.27E-15	2.77E-16
84300	'UQCC2'	mRNA	-1.647861485	2.03E-55	6.93E-58
64147	'KIF9'	mRNA	-1.647781845	1.36E-13	7.04E-15
51200	'CPA4'	mRNA	-1.647089742	5.85E-38	4.65E-40
79987	'SVEP1'	mRNA	-1.645002819	1.81E-11	1.21E-12
121268	'RHEBL1'	mRNA	-1.638794176	5.48E-05	9.91E-06
10581	'IFITM2'	mRNA	-1.637418501	5.55E-30	7.41E-32
118932	'ANKRD22'	mRNA	-1.636854649	1.37E-13	7.10E-15
1272	'CNTN1'	mRNA	-1.636781305	1.69E-17	5.77E-19
114769	'CARD16'	mRNA	-1.629466093	7.54E-10	6.24E-11
7087	'ICAM5'	mRNA	-1.626841992	1.75E-09	1.53E-10
7019	'TFAM'	mRNA	-1.624096525	3.94E-35	3.90E-37
22943	'DKK1'	mRNA	-1.622392597	2.27E-47	1.14E-49
317671	'RFESD'	mRNA	-1.621826233	1.15E-08	1.11E-09
3988	'LIPA'	mRNA	-1.614262113	5.98E-62	1.65E-64
84253	'GARNL3'	mRNA	-1.610637966	9.19E-05	1.74E-05
55848	'PLGRKT'	mRNA	-1.607382243	1.42E-26	2.28E-28
3491	'CCN1'	mRNA	-1.606059366	8.36E-42	5.35E-44
284021	'MILR1'	mRNA	-1.6050344	3.05E-14	1.47E-15
7272	'TTK'	mRNA	-1.604380542	4.66E-39	3.44E-41
353345	'GPR141'	mRNA	-1.604222058	6.78E-09	6.32E-10
347688	'TUBB8'	mRNA	-1.604118241	0.019006448	0.006280246
23746	'AIPL1'	mRNA	-1.600595007	0.018348887	0.006034887
3590	'IL11RA'	mRNA	-1.597905522	0.001072944	2.56E-04
221061	'FAM171A1'	mRNA	-1.597456183	6.36E-04	1.45E-04
948	'CD36'	mRNA	-1.591742804	0.030913243	0.010879851
1742	'DLG4'	mRNA	-1.581335065	7.09E-16	2.87E-17
81930	'KIF18A'	mRNA	-1.578478031	4.44E-27	6.94E-29
629	'CFB'	mRNA	-1.575112896	1.14E-04	2.22E-05
64798	'DEPTOR'	mRNA	-1.569537284	0.022058727	0.007437304
781	'CACNA2D1'	mRNA	-1.567163081	0.016117741	0.00522467
53832	'IL20RA'	mRNA	-1.566812446	2.16E-20	5.72E-22
653820	'FAM72B'	mRNA	-1.56239526	7.98E-10	6.62E-11
2187	'FANCB'	mRNA	-1.560771498	1.99E-13	1.06E-14
2921	'CXCL3'	mRNA	-1.55965992	1.11E-05	1.74E-06
79072	'FASTKD3'	mRNA	-1.554882485	1.93E-26	3.15E-28
83690	'CRISPLD1'	mRNA	-1.552895514	0.00156879	3.86E-04
387723	'C10orf143'	mRNA	-1.549442114	1.82E-04	3.69E-05
9542	'NRG2'	mRNA	-1.547648278	0.004990045	0.001405154
7025	'NR2F1'	mRNA	-1.545729724	0.004300004	0.001186879
80833	'APOL3'	mRNA	-1.543356705	3.84E-08	4.01E-09
54830	'NUP62CL'	mRNA	-1.540521726	1.62E-10	1.23E-11
146754	'DNAH2'	mRNA	-1.539104511	8.64E-04	2.02E-04
6119	'RPA3'	mRNA	-1.53740802	9.19E-55	3.24E-57
6352	'CCL5'	mRNA	-1.536123912	2.35E-05	3.96E-06
347744	'C6orf52'	mRNA	-1.532896956	0.034158817	0.012161609
8843	'HCAR3'	mRNA	-1.531521066	1.32E-07	1.51E-08
3131	'HLF'	mRNA	-1.530057181	9.83E-04	2.33E-04
56983	'POGLUT1'	mRNA	-1.527044086	5.03E-23	1.06E-24
54780	'NSMCE4A'	mRNA	-1.525764113	6.35E-34	6.62E-36
115361	'GBP4'	mRNA	-1.525763602	3.27E-08	3.36E-09
27068	'PPA2'	mRNA	-1.525493007	6.27E-35	6.23E-37
171222	'UBE2L5'	mRNA	-1.524658451	0.025733934	0.008834058
54847	'SIDT1'	mRNA	-1.524445013	0.004603754	0.001282081
121273	'C12orf54'	mRNA	-1.523601506	1.81E-05	2.97E-06
135112	'NCOA7'	mRNA	-1.517125138	9.86E-20	2.73E-21
1435	'CSF1'	mRNA	-1.51698712	9.66E-13	5.53E-14
5359	'PLSCR1'	mRNA	-1.516049003	6.13E-18	2.00E-19
105375809	'LOC105375809'	mRNA	-1.514454458	7.70E-04	1.78E-04
1875	'E2F5'	mRNA	-1.514008176	5.44E-08	5.84E-09
84264	'HAGHL'	mRNA	-1.509298561	1.91E-10	1.46E-11
5328	'PLAU'	mRNA	-1.501631807	6.66E-19	2.02E-20
51661	'FKBP7'	mRNA	-1.500569301	3.04E-05	5.24E-06
134637	'ADAT2'	mRNA	-1.497524426	1.54E-26	2.49E-28
9446	'GSTO1'	mRNA	-1.492967113	2.94E-55	1.02E-57
7318	'UBA7'	mRNA	-1.492690145	2.19E-04	4.51E-05
8209	'GATD3A'	mRNA	-1.492120905	2.67E-09	2.37E-10
8089	'YEATS4'	mRNA	-1.488849881	1.34E-38	1.03E-40
4856	'CCN3'	mRNA	-1.485075908	0.014394838	0.004599962
374383	'NCR3LG1'	mRNA	-1.483967987	8.40E-14	4.24E-15
26872	'STEAP1'	mRNA	-1.482999684	1.52E-12	8.85E-14
2919	'CXCL1'	mRNA	-1.482968497	0.006567979	0.001908925
121227	'LRIG3'	mRNA	-1.482274273	7.69E-18	2.54E-19
285600	'KIAA0825'	mRNA	-1.479944123	1.44E-07	1.66E-08
8869	'ST3GAL5'	mRNA	-1.479736977	4.45E-05	7.93E-06
151393	'RMDN2'	mRNA	-1.479170882	6.93E-08	7.58E-09
3586	'IL10'	mRNA	-1.477610327	0.02443913	0.008335629
8436	'CAVIN2'	mRNA	-1.472258491	2.76E-33	2.98E-35
9938	'ARHGAP25'	mRNA	-1.469799431	3.89E-04	8.46E-05
200845	'KCTD6'	mRNA	-1.467762743	2.01E-14	9.53E-16
5360	'PLTP'	mRNA	-1.46758801	3.46E-14	1.67E-15
340554	'ZC3H12B'	mRNA	-1.466350896	0.016393845	0.005321079
84879	'MFSD2A'	mRNA	-1.465863949	1.93E-16	7.31E-18
64983	'MRPL32'	mRNA	-1.46269605	9.15E-42	5.91E-44
22821	'RASA3'	mRNA	-1.462332443	1.66E-05	2.69E-06
171425	'CLYBL'	mRNA	-1.460723713	1.73E-05	2.83E-06
6208	'RPS14'	mRNA	-1.459079075	6.35E-45	3.61E-47
55850	'USE1'	mRNA	-1.457921891	1.49E-13	7.77E-15
10247	'RIDA'	mRNA	-1.457214827	3.84E-27	5.95E-29
8187	'ZNF239'	mRNA	-1.456854202	1.84E-12	1.09E-13
26289	'AK5'	mRNA	-1.456703815	0.003547889	9.58E-04
5446	'PON3'	mRNA	-1.455795387	9.72E-04	2.30E-04
84057	'MND1'	mRNA	-1.45579307	3.35E-18	1.07E-19
54981	'NMRK1'	mRNA	-1.453459497	4.69E-17	1.66E-18
983	'CDK1'	mRNA	-1.452483146	1.70E-43	1.02E-45
23421	'ITGB3BP'	mRNA	-1.451406704	2.64E-37	2.21E-39
834	'CASP1'	mRNA	-1.45038363	4.93E-29	6.74E-31
54987	'CZIB'	mRNA	-1.448711234	3.04E-16	1.18E-17
7639	'ZNF85'	mRNA	-1.448564549	4.34E-21	1.08E-22
5800	'PTPRO'	mRNA	-1.446689791	0.044590559	0.01655521
4061	'LY6E'	mRNA	-1.446311874	1.45E-37	1.20E-39
10437	'IFI30'	mRNA	-1.445245405	2.81E-19	8.22E-21
56479	'KCNQ5'	mRNA	-1.44511556	1.29E-04	2.52E-05
7461	'CLIP2'	mRNA	-1.44335924	2.38E-12	1.42E-13
23236	'PLCB1'	mRNA	-1.442998605	8.86E-04	2.08E-04
9750	'RIPOR2'	mRNA	-1.442980107	1.28E-05	2.04E-06
222389	'BEND7'	mRNA	-1.441704516	0.034937764	0.012487137
51454	'GULP1'	mRNA	-1.439784133	2.62E-05	4.46E-06
7049	'TGFBR3'	mRNA	-1.43628018	6.94E-14	3.47E-15
56605	'ERO1B'	mRNA	-1.435521432	1.85E-04	3.74E-05
5239	'PGM5'	mRNA	-1.43422021	0.006070123	0.00174681
9674	'KIAA0040'	mRNA	-1.433275498	2.37E-20	6.28E-22
118672	'PSTK'	mRNA	-1.432578709	6.75E-10	5.56E-11
9378	'NRXN1'	mRNA	-1.432493136	0.049830083	0.018824454
51177	'PLEKHO1'	mRNA	-1.4322824	0.017419532	0.005693405
4697	'NDUFA4'	mRNA	-1.430453756	7.16E-50	3.04E-52
3119	'HLA-DQB1'	mRNA	-1.429596429	4.57E-08	4.84E-09
30834	'POLR1H'	mRNA	-1.428815221	4.71E-19	1.41E-20
539	'ATP5PO'	mRNA	-1.42349275	5.25E-46	2.92E-48
51316	'PLAC8'	mRNA	-1.423313904	3.89E-27	6.06E-29
91683	'SYT12'	mRNA	-1.423212464	1.45E-15	6.00E-17
3953	'LEPR'	mRNA	-1.42306298	5.22E-07	6.51E-08
23483	'TGDS'	mRNA	-1.41947565	1.78E-21	4.27E-23
4929	'NR4A2'	mRNA	-1.419331903	1.28E-04	2.50E-05
1836	'SLC26A2'	mRNA	-1.418647532	2.30E-40	1.59E-42
133383	'SETD9'	mRNA	-1.417450136	8.84E-14	4.48E-15
49860	'CRNN'	mRNA	-1.415342571	0.002269572	5.83E-04
340252	'ZNF680'	mRNA	-1.413049269	3.85E-17	1.35E-18
51106	'TFB1M'	mRNA	-1.412573465	1.43E-16	5.33E-18
11259	'FILIP1L'	mRNA	-1.408993954	4.74E-10	3.80E-11
89944	'GLB1L2'	mRNA	-1.400703911	1.09E-13	5.57E-15
26272	'FBXO4'	mRNA	-1.399470815	5.27E-17	1.89E-18
163227	'ZNF100'	mRNA	-1.398046752	1.42E-14	6.61E-16
11162	'NUDT6'	mRNA	-1.397743383	3.64E-12	2.22E-13
54905	'CYP2W1'	mRNA	-1.397672941	0.036949926	0.013324565
51182	'HSPA14'	mRNA	-1.3964227	5.54E-18	1.80E-19
57639	'CCDC146'	mRNA	-1.396128051	0.002513205	6.55E-04
55520	'ELAC1'	mRNA	-1.39369549	2.06E-09	1.81E-10
51147	'ING4'	mRNA	-1.391812406	4.21E-11	2.96E-12
55789	'DEPDC1B'	mRNA	-1.387368989	1.09E-35	1.03E-37
2202	'EFEMP1'	mRNA	-1.385693689	2.08E-39	1.50E-41
80017	'DGLUCY'	mRNA	-1.384287507	1.54E-16	5.77E-18
55863	'TMEM126B'	mRNA	-1.383467748	1.56E-40	1.06E-42
2791	'GNG11'	mRNA	-1.379907556	2.29E-04	4.74E-05
124220	'ZG16B'	mRNA	-1.379434269	0.005176273	0.001463592
8727	'CTNNAL1'	mRNA	-1.37635163	2.07E-24	3.93E-26
51207	'DUSP13'	mRNA	-1.376284973	0.034781829	0.012421808
5803	'PTPRZ1'	mRNA	-1.373928218	8.57E-05	1.61E-05
199777	'ZNF626'	mRNA	-1.373838847	4.38E-08	4.62E-09
338	'APOB'	mRNA	-1.373801569	0.049539765	0.018687443
716	'C1S'	mRNA	-1.372840282	4.58E-05	8.16E-06
116159	'CYYR1'	mRNA	-1.369291064	8.66E-06	1.33E-06
891	'CCNB1'	mRNA	-1.367065566	6.96E-40	4.92E-42
29760	'BLNK'	mRNA	-1.366720541	1.66E-09	1.44E-10
3459	'IFNGR1'	mRNA	-1.365182816	4.23E-15	1.84E-16
23107	'MRPS27'	mRNA	-1.364030129	1.11E-37	9.01E-40
478	'ATP1A3'	mRNA	-1.362690114	0.0469773	0.017554921
93664	'CADPS2'	mRNA	-1.35904252	2.21E-04	4.56E-05
10196	'PRMT3'	mRNA	-1.357936321	1.82E-21	4.39E-23
26018	'LRIG1'	mRNA	-1.351868805	8.16E-05	1.53E-05
5698	'PSMB9'	mRNA	-1.351865042	1.96E-12	1.16E-13
64332	'NFKBIZ'	mRNA	-1.351429991	1.35E-09	1.16E-10
7837	'PXDN'	mRNA	-1.350257275	1.68E-15	6.98E-17
7431	'VIM'	mRNA	-1.348459301	0.012783608	0.004031471
10635	'RAD51AP1'	mRNA	-1.347070043	4.60E-28	6.63E-30
10528	'NOP56'	mRNA	-1.343877139	3.24E-23	6.63E-25
55872	'PBK'	mRNA	-1.343570626	1.73E-20	4.52E-22
7043	'TGFB3'	mRNA	-1.342551517	0.004143796	0.001137299
84532	'ACSS1'	mRNA	-1.341835144	8.17E-11	5.89E-12
221150	'SKA3'	mRNA	-1.341024265	1.22E-09	1.04E-10
55003	'PAK1IP1'	mRNA	-1.340290564	8.33E-14	4.20E-15
586	'BCAT1'	mRNA	-1.3398687	8.72E-09	8.23E-10
93134	'ZNF561'	mRNA	-1.338052369	2.12E-19	6.13E-21
5437	'POLR2H'	mRNA	-1.337476498	5.46E-32	6.30E-34
5721	'PSME2'	mRNA	-1.337033391	1.34E-37	1.09E-39
7368	'UGT8'	mRNA	-1.336436623	1.67E-06	2.24E-07
3673	'ITGA2'	mRNA	-1.334905747	1.26E-27	1.87E-29
10926	'DBF4'	mRNA	-1.334491748	2.78E-20	7.40E-22
8802	'SUCLG1'	mRNA	-1.32997076	1.28E-36	1.13E-38
332	'BIRC5'	mRNA	-1.327711667	1.16E-22	2.51E-24
6672	'SP100'	mRNA	-1.327392492	4.91E-17	1.75E-18
4869	'NPM1'	mRNA	-1.327036618	5.92E-37	5.10E-39
28969	'BZW2'	mRNA	-1.325942614	2.26E-34	2.32E-36
26960	'NBEA'	mRNA	-1.325522703	9.36E-05	1.78E-05
288	'ANK3'	mRNA	-1.324097713	3.48E-11	2.41E-12
6799	'SULT1A2'	mRNA	-1.31949806	0.006164787	0.001777113
80119	'PIF1'	mRNA	-1.319411503	8.85E-08	9.86E-09
25890	'ABI3BP'	mRNA	-1.318190169	0.022665639	0.007665694
6289	'SAA2'	mRNA	-1.316561553	4.96E-06	7.26E-07
90871	'DMAC1'	mRNA	-1.314741546	3.30E-23	6.77E-25
203522	'INTS6L'	mRNA	-1.313541426	2.09E-11	1.42E-12
221143	'EEF1AKMT1'	mRNA	-1.311687275	1.00E-07	1.13E-08
80714	'PBX4'	mRNA	-1.311518169	0.001318061	3.19E-04
100131801	'PET100'	mRNA	-1.311397578	1.03E-25	1.79E-27
54739	'XAF1'	mRNA	-1.31051163	4.78E-05	8.55E-06
387700	'SLC16A12'	mRNA	-1.306451212	7.59E-04	1.75E-04
149628	'PYHIN1'	mRNA	-1.302963583	0.041502768	0.015248065
4190	'MDH1'	mRNA	-1.301942718	2.31E-42	1.47E-44
2710	'GK'	mRNA	-1.300030091	9.68E-06	1.50E-06
1525	'CXADR'	mRNA	-1.298304559	1.25E-20	3.24E-22
4709	'NDUFB3'	mRNA	-1.295507202	6.24E-34	6.47E-36
117283	'IP6K3'	mRNA	-1.295206462	0.029303011	0.010232284
4756	'NEO1'	mRNA	-1.294581369	1.48E-09	1.28E-10
56992	'KIF15'	mRNA	-1.29449433	4.21E-13	2.31E-14
25999	'CLIP3'	mRNA	-1.291885181	0.00813723	0.002423388
55247	'NEIL3'	mRNA	-1.290906614	7.46E-13	4.22E-14
79627	'OGFRL1'	mRNA	-1.290297269	5.41E-33	5.95E-35
6155	'RPL27'	mRNA	-1.289662484	2.30E-33	2.48E-35
91137	'SLC25A46'	mRNA	-1.288636221	3.70E-30	4.86E-32
3790	'KCNS3'	mRNA	-1.280473528	8.40E-04	1.96E-04
28998	'MRPL13'	mRNA	-1.277792608	2.49E-31	3.00E-33
283927	'NUDT7'	mRNA	-1.277317282	0.004949784	0.001392724
708	'C1QBP'	mRNA	-1.277004184	3.30E-26	5.56E-28
348654	'GEN1'	mRNA	-1.276902071	1.68E-19	4.78E-21
727	'C5'	mRNA	-1.27592989	0.004545094	0.001263306
9732	'DOCK4'	mRNA	-1.275734312	5.22E-06	7.69E-07
3624	'INHBA'	mRNA	-1.275215183	1.18E-04	2.30E-05
54414	'SIAE'	mRNA	-1.274987868	1.78E-13	9.39E-15
116541	'MRPL54'	mRNA	-1.272029149	3.10E-27	4.75E-29
10434	'LYPLA1'	mRNA	-1.26999026	5.15E-37	4.40E-39
23136	'EPB41L3'	mRNA	-1.267887936	0.015028714	0.004828229
3646	'EIF3E'	mRNA	-1.267761139	3.62E-43	2.22E-45
4953	'ODC1'	mRNA	-1.266106341	0.006825717	0.001992498
84319	'CMSS1'	mRNA	-1.266080728	1.13E-20	2.91E-22
5891	'MOK'	mRNA	-1.264919873	3.25E-08	3.33E-09
91893	'FDXACB1'	mRNA	-1.263553592	1.56E-05	2.52E-06
6207	'RPS13'	mRNA	-1.262492597	2.72E-38	2.12E-40
622	'BDH1'	mRNA	-1.261142477	4.20E-17	1.48E-18
283417	'DPY19L2'	mRNA	-1.259384087	4.55E-08	4.81E-09
83875	'BCO2'	mRNA	-1.259255632	6.35E-10	5.21E-11
9533	'POLR1C'	mRNA	-1.258192933	1.77E-18	5.56E-20
132014	'IL17RE'	mRNA	-1.257124953	3.11E-06	4.35E-07
9586	'CREB5'	mRNA	-1.255309378	0.002865365	7.56E-04
2966	'GTF2H2'	mRNA	-1.254011001	2.30E-14	1.10E-15
104	'ADARB1'	mRNA	-1.253844996	3.58E-09	3.22E-10
5928	'RBBP4'	mRNA	-1.253752092	1.64E-33	1.72E-35
995	'CDC25C'	mRNA	-1.253498126	6.23E-10	5.10E-11
397	'ARHGDIB'	mRNA	-1.252166548	2.84E-17	9.87E-19
2827	'GPR3'	mRNA	-1.251140432	0.029581471	0.010345843
55635	'DEPDC1'	mRNA	-1.250883235	3.16E-26	5.29E-28
56997	'COQ8A'	mRNA	-1.249690799	1.33E-14	6.16E-16
57690	'TNRC6C'	mRNA	-1.249264654	0.001211667	2.92E-04
150274	'HSCB'	mRNA	-1.249240964	5.27E-17	1.89E-18
6633	'SNRPD2'	mRNA	-1.248773126	3.25E-37	2.75E-39
4927	'NUP88'	mRNA	-1.245553016	3.73E-25	6.70E-27
80349	'WDR61'	mRNA	-1.245501592	1.28E-24	2.38E-26
55345	'ZGRF1'	mRNA	-1.243395468	7.14E-11	5.12E-12
4439	'MSH5'	mRNA	-1.243330331	1.41E-11	9.33E-13
57819	'LSM2'	mRNA	-1.242918748	1.78E-30	2.27E-32
84693	'MCEE'	mRNA	-1.24185717	2.20E-07	2.60E-08
54578	'UGT1A6'	mRNA	-1.241735684	6.65E-16	2.68E-17
84833	'ATP5MK'	mRNA	-1.241206162	1.47E-36	1.31E-38
85444	'LRRCC1'	mRNA	-1.240770041	1.14E-08	1.09E-09
1580	'CYP4B1'	mRNA	-1.239430942	1.06E-04	2.05E-05
6204	'RPS10'	mRNA	-1.238186493	2.36E-35	2.27E-37
171392	'ZNF675'	mRNA	-1.237959028	4.93E-17	1.76E-18
9501	'RPH3AL'	mRNA	-1.2368053	0.015856775	0.005126633
1373	'CPS1'	mRNA	-1.235562808	2.47E-05	4.18E-06
79866	'BORA'	mRNA	-1.234665035	7.87E-15	3.53E-16
51292	'GMPR2'	mRNA	-1.23343196	4.07E-25	7.31E-27
26137	'ZBTB20'	mRNA	-1.233260844	0.012904398	0.004070988
57559	'STAMBPL1'	mRNA	-1.231136789	3.88E-06	5.51E-07
7314	'UBB'	mRNA	-1.22756295	6.83E-33	7.61E-35
54148	'MRPL39'	mRNA	-1.227400944	3.24E-26	5.43E-28
59341	'TRPV4'	mRNA	-1.227181395	0.011574114	0.003605335
158	'ADSL'	mRNA	-1.225407999	2.39E-23	4.82E-25
55110	'MAGOHB'	mRNA	-1.223537757	1.56E-12	9.13E-14
4311	'MME'	mRNA	-1.222205808	0.011058731	0.003422214
976	'ADGRE5'	mRNA	-1.221453844	6.26E-13	3.49E-14
11254	'SLC6A14'	mRNA	-1.220547712	1.65E-06	2.21E-07
6164	'RPL34'	mRNA	-1.220271605	1.06E-39	7.51E-42
2260	'FGFR1'	mRNA	-1.218798817	2.27E-05	3.82E-06
4715	'NDUFB9'	mRNA	-1.218672975	1.51E-38	1.17E-40
2746	'GLUD1'	mRNA	-1.216230718	5.46E-28	7.96E-30
7748	'ZNF195'	mRNA	-1.214178427	9.51E-14	4.84E-15
161176	'SYNE3'	mRNA	-1.213813412	9.05E-05	1.71E-05
7675	'ZNF121'	mRNA	-1.212885998	6.52E-24	1.27E-25
718	'C3'	mRNA	-1.212872846	6.67E-22	1.55E-23
11019	'LIAS'	mRNA	-1.21230675	9.03E-18	3.01E-19
199692	'ZNF627'	mRNA	-1.211417463	2.71E-15	1.16E-16
55008	'HERC6'	mRNA	-1.211400711	1.05E-09	8.85E-11
3925	'STMN1'	mRNA	-1.210922678	1.17E-36	1.03E-38
64859	'NABP1'	mRNA	-1.210812555	1.81E-21	4.35E-23
51083	'GAL'	mRNA	-1.210357255	6.59E-05	1.21E-05
57149	'LYRM1'	mRNA	-1.209334803	1.42E-21	3.38E-23
3772	'KCNJ15'	mRNA	-1.209322984	8.17E-19	2.49E-20
110599588	'ASDURF'	mRNA	-1.209189014	0.001580265	3.90E-04
1933	'EEF1B2'	mRNA	-1.206371178	3.67E-31	4.50E-33
9946	'CRYZL1'	mRNA	-1.204867118	4.15E-15	1.80E-16
1033	'CDKN3'	mRNA	-1.204382861	2.32E-26	3.82E-28
11005	'SPINK5'	mRNA	-1.203681756	4.36E-05	7.76E-06
29088	'MRPL15'	mRNA	-1.203002115	7.61E-19	2.31E-20
3336	'HSPE1'	mRNA	-1.202574013	1.65E-18	5.16E-20
134147	'CMBL'	mRNA	-1.202091125	2.02E-19	5.85E-21
128178	'EDARADD'	mRNA	-1.201440276	6.93E-05	1.28E-05
5720	'PSME1'	mRNA	-1.200203618	1.05E-15	4.32E-17
54826	'GIN1'	mRNA	-1.199756229	2.94E-12	1.78E-13
255324	'EPGN'	mRNA	-1.19845921	6.59E-17	2.40E-18
7915	'ALDH5A1'	mRNA	-1.198419577	7.22E-07	9.25E-08
79132	'DHX58'	mRNA	-1.196853067	1.56E-05	2.51E-06
441478	'NRARP'	mRNA	-1.195311736	0.01565303	0.005047564
3151	'HMGN2'	mRNA	-1.194679645	3.56E-33	3.87E-35
965	'CD58'	mRNA	-1.193476917	1.55E-12	9.05E-14
54931	'TRMT10C'	mRNA	-1.192962132	3.59E-22	8.11E-24
8091	'HMGA2'	mRNA	-1.189146002	0.011860738	0.003701163
51162	'EGFL7'	mRNA	-1.188908975	0.001350287	3.28E-04
5203	'PFDN4'	mRNA	-1.186946284	5.72E-31	7.07E-33
163051	'ZNF709'	mRNA	-1.186242847	7.88E-05	1.47E-05
10783	'NEK6'	mRNA	-1.183636715	1.19E-17	4.00E-19
6502	'SKP2'	mRNA	-1.18306647	4.50E-21	1.12E-22
1634	'DCN'	mRNA	-1.182854724	7.29E-05	1.35E-05
7980	'TFPI2'	mRNA	-1.18273125	0.011426347	0.00355363
4069	'LYZ'	mRNA	-1.181651057	8.60E-06	1.32E-06
143879	'KBTBD3'	mRNA	-1.181194366	7.63E-10	6.32E-11
4621	'MYH3'	mRNA	-1.18115611	0.001757507	4.37E-04
29089	'UBE2T'	mRNA	-1.181114144	6.64E-25	1.21E-26
201501	'ZBTB7C'	mRNA	-1.179885737	0.048290254	0.018130829
80008	'TMEM156'	mRNA	-1.179740673	5.79E-04	1.30E-04
6152	'RPL24'	mRNA	-1.178883906	1.11E-37	8.95E-40
144402	'CPNE8'	mRNA	-1.177517937	3.97E-16	1.56E-17
80010	'RMI1'	mRNA	-1.176515638	1.53E-20	3.97E-22
6432	'SRSF7'	mRNA	-1.175322502	2.18E-17	7.54E-19
5547	'PRCP'	mRNA	-1.173881748	1.46E-20	3.78E-22
23705	'CADM1'	mRNA	-1.173660114	1.18E-12	6.84E-14
90550	'MCU'	mRNA	-1.173649327	2.57E-23	5.21E-25
284992	'CCDC150'	mRNA	-1.173052283	1.39E-04	2.74E-05
51601	'LIPT1'	mRNA	-1.172979981	6.51E-06	9.77E-07
126070	'ZNF440'	mRNA	-1.172237629	8.14E-12	5.18E-13
283349	'RASSF3'	mRNA	-1.171262528	3.49E-13	1.89E-14
10959	'TMED2'	mRNA	-1.168369616	3.27E-30	4.27E-32
50861	'STMN3'	mRNA	-1.168225654	8.56E-04	2.00E-04
5427	'POLE2'	mRNA	-1.165853877	1.13E-14	5.17E-16
6019	'RLN2'	mRNA	-1.164960559	0.001621103	4.00E-04
5345	'SERPINF2'	mRNA	-1.164320683	0.002082342	5.30E-04
9768	'PCLAF'	mRNA	-1.164239051	1.05E-30	1.31E-32
715	'C1R'	mRNA	-1.163841542	2.90E-04	6.14E-05
10267	'RAMP1'	mRNA	-1.163437057	1.81E-04	3.66E-05
387496	'RASL11A'	mRNA	-1.163317761	0.008713545	0.002613775
3976	'LIF'	mRNA	-1.162845027	7.31E-05	1.35E-05
837	'CASP4'	mRNA	-1.161072246	4.21E-21	1.04E-22
10975	'UQCR11'	mRNA	-1.160829281	6.33E-28	9.26E-30
57820	'CCNB1IP1'	mRNA	-1.160105285	1.69E-17	5.75E-19
3839	'KPNA3'	mRNA	-1.159536596	5.31E-26	9.06E-28
166379	'BBS12'	mRNA	-1.157978867	1.24E-09	1.06E-10
64135	'IFIH1'	mRNA	-1.157607791	1.12E-08	1.07E-09
6206	'RPS12'	mRNA	-1.155794444	9.54E-32	1.13E-33
972	'CD74'	mRNA	-1.153951382	1.30E-07	1.49E-08
54534	'MRPL50'	mRNA	-1.15368427	1.88E-19	5.42E-21
2201	'FBN2'	mRNA	-1.151549523	9.34E-17	3.45E-18
3033	'HADH'	mRNA	-1.150454908	1.45E-15	5.99E-17
9232	'PTTG1'	mRNA	-1.149265829	7.21E-26	1.24E-27
6392	'SDHD'	mRNA	-1.148763651	1.19E-31	1.41E-33
9547	'CXCL14'	mRNA	-1.14843964	1.53E-04	3.05E-05
57214	'CEMIP'	mRNA	-1.14793916	0.006473831	0.001877632
9420	'CYP7B1'	mRNA	-1.147902212	0.042973327	0.015864229
54970	'TTC12'	mRNA	-1.146698938	2.00E-11	1.35E-12
55422	'ZNF331'	mRNA	-1.146488854	7.81E-15	3.49E-16
79616	'CCNJL'	mRNA	-1.145648965	1.84E-07	2.15E-08
29078	'NDUFAF4'	mRNA	-1.145345104	1.37E-10	1.02E-11
79023	'NUP37'	mRNA	-1.145282449	7.96E-26	1.37E-27
64225	'ATL2'	mRNA	-1.142753936	6.60E-21	1.66E-22
10781	'ZNF266'	mRNA	-1.141678549	7.48E-10	6.18E-11
3431	'SP110'	mRNA	-1.140611577	1.58E-11	1.05E-12
57088	'PLSCR4'	mRNA	-1.139797408	0.008024747	0.002385018
51265	'CDKL3'	mRNA	-1.138590798	7.85E-05	1.46E-05
107282092	'BOLA2-SMG1P6'	mRNA	-1.13803971	4.48E-27	7.03E-29
9028	'RHBDL1'	mRNA	-1.137741145	0.009160961	0.002766689
2252	'FGF7'	mRNA	-1.136751099	5.80E-07	7.30E-08
338442	'HCAR2'	mRNA	-1.136321134	4.13E-04	9.03E-05
23404	'EXOSC2'	mRNA	-1.135384431	1.72E-14	8.06E-16
4285	'MIPEP'	mRNA	-1.135055637	3.39E-08	3.49E-09
6637	'SNRPG'	mRNA	-1.134595704	1.32E-31	1.58E-33
64092	'SAMSN1'	mRNA	-1.133699558	8.87E-04	2.08E-04
84722	'PSRC1'	mRNA	-1.132624146	2.24E-09	1.98E-10
60468	'BACH2'	mRNA	-1.131524076	4.23E-05	7.50E-06
567	'B2M'	mRNA	-1.13133441	1.11E-18	3.44E-20
115106	'HAUS1'	mRNA	-1.130495198	6.13E-24	1.19E-25
10384	'BTN3A3'	mRNA	-1.129422864	4.34E-05	7.72E-06
5366	'PMAIP1'	mRNA	-1.129334038	1.00E-14	4.58E-16
4707	'NDUFB1'	mRNA	-1.12898047	2.88E-22	6.33E-24
57685	'CACHD1'	mRNA	-1.128471443	5.83E-08	6.30E-09
151648	'SGO1'	mRNA	-1.127515152	1.29E-10	9.62E-12
6194	'RPS6'	mRNA	-1.126833145	6.87E-28	1.01E-29
28951	'TRIB2'	mRNA	-1.126511333	1.85E-09	1.62E-10
9532	'BAG2'	mRNA	-1.125683227	3.22E-09	2.89E-10
83540	'NUF2'	mRNA	-1.125429109	1.76E-14	8.29E-16
29104	'N6AMT1'	mRNA	-1.124692829	6.59E-08	7.20E-09
9403	'SELENOF'	mRNA	-1.121290754	1.14E-31	1.35E-33
401466	'RBIS'	mRNA	-1.120881926	4.47E-26	7.60E-28
9145	'SYNGR1'	mRNA	-1.120038394	0.018970907	0.006265376
6222	'RPS18'	mRNA	-1.119517567	1.27E-26	2.02E-28
84969	'TOX2'	mRNA	-1.119248451	8.53E-04	1.99E-04
8507	'ENC1'	mRNA	-1.118246621	7.24E-15	3.22E-16
7804	'LRP8'	mRNA	-1.116625405	1.13E-07	1.28E-08
292	'SLC25A5'	mRNA	-1.116285443	3.40E-22	7.64E-24
87178	'PNPT1'	mRNA	-1.114978633	1.72E-16	6.47E-18
79694	'MANEA'	mRNA	-1.113344083	1.61E-09	1.40E-10
56911	'MAP3K7CL'	mRNA	-1.112947386	3.01E-11	2.06E-12
126295	'ZNF57'	mRNA	-1.112512485	6.99E-07	8.93E-08
8544	'PIR'	mRNA	-1.111112795	6.52E-12	4.09E-13
90835	'CCDC189'	mRNA	-1.110738337	0.00167959	4.16E-04
26149	'ZNF658'	mRNA	-1.109806923	3.79E-08	3.95E-09
5684	'PSMA3'	mRNA	-1.108739219	1.09E-23	2.16E-25
107987248	'LOC107987248'	mRNA	-1.107975196	0.045847004	0.017087003
1577	'CYP3A5'	mRNA	-1.106382805	0.03799671	0.013760755
168374	'ZNF92'	mRNA	-1.105828727	3.83E-08	3.99E-09
132430	'PABPC4L'	mRNA	-1.105675755	0.023067751	0.007815733
90025	'UBE3D'	mRNA	-1.105547122	1.02E-05	1.59E-06
6189	'RPS3A'	mRNA	-1.104889108	3.27E-30	4.27E-32
64422	'ATG3'	mRNA	-1.104771094	3.66E-22	8.28E-24
8836	'GGH'	mRNA	-1.103782258	2.14E-26	3.51E-28
10379	'IRF9'	mRNA	-1.103109547	1.54E-06	2.06E-07
8804	'CREG1'	mRNA	-1.102935513	5.21E-16	2.08E-17
90736	'FAM104B'	mRNA	-1.102026728	2.59E-10	2.01E-11
642475	'MROH6'	mRNA	-1.101256736	6.35E-15	2.80E-16
2323	'FLT3LG'	mRNA	-1.100482401	0.027046532	0.009352266
51170	'HSD17B11'	mRNA	-1.100144536	5.28E-07	6.59E-08
9866	'TRIM66'	mRNA	-1.097253806	2.20E-10	1.69E-11
6136	'RPL12'	mRNA	-1.095879432	1.38E-31	1.66E-33
440515	'ZNF506'	mRNA	-1.095227615	0.017399196	0.005684838
5318	'PKP2'	mRNA	-1.095156897	1.51E-13	7.90E-15
6133	'RPL9'	mRNA	-1.09485597	6.19E-27	9.76E-29
20	'ABCA2'	mRNA	-1.094219268	4.51E-10	3.61E-11
54850	'FBXL12'	mRNA	-1.093453002	3.99E-07	4.88E-08
10162	'LPCAT3'	mRNA	-1.092198318	1.77E-11	1.18E-12
51202	'DDX47'	mRNA	-1.092051707	1.14E-20	2.95E-22
84698	'CAPS2'	mRNA	-1.091675485	0.005115759	0.001443941
6170	'RPL39'	mRNA	-1.091285561	9.16E-22	2.15E-23
136	'ADORA2B'	mRNA	-1.090674213	1.43E-13	7.46E-15
6875	'TAF4B'	mRNA	-1.090239821	2.96E-08	3.02E-09
9246	'UBE2L6'	mRNA	-1.089649465	1.26E-12	7.34E-14
10244	'RABEPK'	mRNA	-1.087248438	5.27E-08	5.65E-09
3487	'IGFBP4'	mRNA	-1.08571177	5.76E-10	4.69E-11
10360	'NPM3'	mRNA	-1.085097053	1.89E-19	5.47E-21
2920	'CXCL2'	mRNA	-1.084403651	2.97E-07	3.57E-08
57001	'SDHAF3'	mRNA	-1.083958366	2.67E-19	7.76E-21
5527	'PPP2R5C'	mRNA	-1.083951732	3.58E-23	7.40E-25
10205	'MPZL2'	mRNA	-1.083633281	8.12E-22	1.90E-23
131118	'DNAJC19'	mRNA	-1.081771506	6.65E-21	1.67E-22
151246	'SGO2'	mRNA	-1.081735623	9.65E-12	6.21E-13
558	'AXL'	mRNA	-1.081638104	4.70E-10	3.77E-11
133522	'PPARGC1B'	mRNA	-1.080902244	2.92E-10	2.28E-11
51068	'NMD3'	mRNA	-1.080483909	1.43E-25	2.51E-27
81853	'TMEM14B'	mRNA	-1.076124011	3.25E-22	7.25E-24
85441	'HELZ2'	mRNA	-1.075580902	3.99E-08	4.19E-09
285489	'DOK7'	mRNA	-1.07555348	2.32E-05	3.90E-06
7411	'VBP1'	mRNA	-1.073885631	4.41E-17	1.55E-18
11200	'CHEK2'	mRNA	-1.073869422	1.02E-13	5.23E-15
4515	'MTCP1'	mRNA	-1.073251104	0.024717402	0.008441452
402	'ARL2'	mRNA	-1.071687566	1.46E-14	6.80E-16
51188	'SS18L2'	mRNA	-1.071012283	2.43E-15	1.03E-16
388524	'RPSAP58'	mRNA	-1.0708131	2.18E-08	2.19E-09
9551	'ATP5MF'	mRNA	-1.069262081	2.07E-27	3.13E-29
57181	'SLC39A10'	mRNA	-1.069014329	6.46E-15	2.86E-16
79135	'APOO'	mRNA	-1.068836752	1.29E-11	8.49E-13
84318	'CCDC77'	mRNA	-1.068596761	4.01E-06	5.72E-07
1847	'DUSP5'	mRNA	-1.068449912	4.19E-19	1.24E-20
10580	'SORBS1'	mRNA	-1.068392185	0.037678257	0.013627931
5166	'PDK4'	mRNA	-1.068337797	0.034222983	0.012192009
78995	'HROB'	mRNA	-1.068130415	3.67E-08	3.81E-09
501	'ALDH7A1'	mRNA	-1.068017977	2.43E-16	9.37E-18
114757	'CYGB'	mRNA	-1.064973043	5.87E-04	1.32E-04
165055	'CCDC138'	mRNA	-1.064482507	5.76E-12	3.59E-13
64216	'TFB2M'	mRNA	-1.064078897	5.72E-14	2.84E-15
2098	'ESD'	mRNA	-1.064008282	2.74E-26	4.54E-28
79846	'CFAP69'	mRNA	-1.063284979	0.003804708	0.001032743
29789	'OLA1'	mRNA	-1.061396844	1.42E-27	2.12E-29
23464	'GCAT'	mRNA	-1.061269354	1.40E-06	1.86E-07
4711	'NDUFB5'	mRNA	-1.061018153	8.03E-21	2.03E-22
23658	'LSM5'	mRNA	-1.060445712	4.52E-16	1.79E-17
84651	'SPINK7'	mRNA	-1.060037248	4.25E-04	9.32E-05
1347	'COX7A2'	mRNA	-1.057662147	5.86E-25	1.06E-26
7128	'TNFAIP3'	mRNA	-1.057389558	3.10E-12	1.88E-13
64172	'OSGEPL1'	mRNA	-1.057068539	1.55E-10	1.17E-11
148213	'ZNF681'	mRNA	-1.05704838	2.40E-10	1.85E-11
4722	'NDUFS3'	mRNA	-1.056761315	3.26E-20	8.82E-22
56256	'SERTAD4'	mRNA	-1.056489557	0.012694825	0.003998569
8801	'SUCLG2'	mRNA	-1.05482008	3.07E-20	8.27E-22
11119	'BTN3A1'	mRNA	-1.054548529	9.27E-07	1.21E-07
51060	'TXNDC12'	mRNA	-1.054507534	4.84E-18	1.57E-19
2517	'FUCA1'	mRNA	-1.054226596	1.11E-11	7.19E-13
515	'ATP5PB'	mRNA	-1.053007121	2.41E-28	3.42E-30
5441	'POLR2L'	mRNA	-1.052674923	4.57E-17	1.62E-18
7476	'WNT7A'	mRNA	-1.051747932	1.90E-06	2.59E-07
84240	'ZCCHC9'	mRNA	-1.051467955	3.35E-16	1.31E-17
84306	'PDCD2L'	mRNA	-1.051328965	1.10E-05	1.73E-06
340061	'STING1'	mRNA	-1.050867975	6.96E-11	4.99E-12
6227	'RPS21'	mRNA	-1.05079267	1.15E-19	3.23E-21
4712	'NDUFB6'	mRNA	-1.050698567	5.94E-23	1.26E-24
29880	'ALG5'	mRNA	-1.049570939	3.41E-18	1.09E-19
3383	'ICAM1'	mRNA	-1.049507436	2.35E-09	2.09E-10
9050	'PSTPIP2'	mRNA	-1.049169618	5.06E-15	2.21E-16
10190	'TXNDC9'	mRNA	-1.049111766	3.05E-21	7.47E-23
5686	'PSMA5'	mRNA	-1.048957568	1.56E-24	2.93E-26
4736	'RPL10A'	mRNA	-1.047638018	1.11E-22	2.40E-24
5719	'PSMD13'	mRNA	-1.04759939	5.02E-20	1.37E-21
121457	'IKBIP'	mRNA	-1.047382295	4.78E-17	1.70E-18
126328	'NDUFA11'	mRNA	-1.0465733	2.29E-19	6.64E-21
427	'ASAH1'	mRNA	-1.045696437	6.66E-16	2.69E-17
2702	'GJA5'	mRNA	-1.045329488	4.94E-08	5.27E-09
6224	'RPS20'	mRNA	-1.045179735	1.70E-25	3.01E-27
3665	'IRF7'	mRNA	-1.042853601	3.68E-06	5.22E-07
55706	'NDC1'	mRNA	-1.041991754	2.52E-18	7.95E-20
148156	'ZNF558'	mRNA	-1.041355706	1.80E-11	1.20E-12
169270	'ZNF596'	mRNA	-1.041195476	0.033482642	0.011900546
7419	'VDAC3'	mRNA	-1.040506124	1.59E-17	5.38E-19
890	'CCNA2'	mRNA	-1.039350348	1.72E-15	7.19E-17
153769	'SH3RF2'	mRNA	-1.038582303	2.13E-09	1.88E-10
7584	'ZNF35'	mRNA	-1.03798902	1.06E-06	1.39E-07
8260	'NAA10'	mRNA	-1.036955906	3.81E-18	1.23E-19
10411	'RAPGEF3'	mRNA	-1.034845382	2.63E-16	1.02E-17
1601	'DAB2'	mRNA	-1.034374913	4.60E-04	1.01E-04
100293516	'ZNF587B'	mRNA	-1.034253195	2.31E-10	1.78E-11
6139	'RPL17'	mRNA	-1.034196404	1.76E-25	3.13E-27
84987	'COX14'	mRNA	-1.033602881	1.36E-16	5.07E-18
7594	'ZNF43'	mRNA	-1.033366646	4.04E-04	8.82E-05
29085	'PHPT1'	mRNA	-1.032687987	3.68E-19	1.09E-20
11213	'IRAK3'	mRNA	-1.032278748	6.57E-08	7.18E-09
440519	'ZNF724'	mRNA	-1.030684545	2.50E-05	4.24E-06
79682	'CENPU'	mRNA	-1.030492799	6.25E-19	1.88E-20
29083	'GTPBP8'	mRNA	-1.030351487	6.74E-18	2.21E-19
124093	'CCDC78'	mRNA	-1.030021907	0.004642074	0.001293848
80162	'PGGHG'	mRNA	-1.028387902	0.013510719	0.004283644
9902	'MRC2'	mRNA	-1.028215371	9.16E-07	1.19E-07
55609	'ZNF280C'	mRNA	-1.027371768	4.32E-04	9.49E-05
51293	'CD320'	mRNA	-1.025413137	4.63E-09	4.22E-10
79621	'RNASEH2B'	mRNA	-1.024089048	4.31E-16	1.70E-17
51477	'ISYNA1'	mRNA	-1.023408899	1.13E-06	1.49E-07
8612	'PLPP2'	mRNA	-1.022210653	1.81E-08	1.80E-09
27147	'DENND2A'	mRNA	-1.021867952	0.028893716	0.010078202
200634	'KRTCAP3'	mRNA	-1.02175096	7.83E-12	4.97E-13
118980	'SFXN2'	mRNA	-1.021662648	2.17E-05	3.62E-06
92399	'MRRF'	mRNA	-1.020216642	7.10E-18	2.34E-19
7105	'TSPAN6'	mRNA	-1.019854144	3.27E-22	7.33E-24
54951	'COMMD8'	mRNA	-1.019634918	4.91E-17	1.75E-18
7562	'ZNF708'	mRNA	-1.018240973	7.41E-07	9.51E-08
6856	'SYPL1'	mRNA	-1.017815598	1.27E-24	2.34E-26
3912	'LAMB1'	mRNA	-1.017744	9.14E-18	3.05E-19
1288	'COL4A6'	mRNA	-1.0169264	6.85E-12	4.31E-13
10124	'ARL4A'	mRNA	-1.016336016	1.18E-13	6.04E-15
219844	'HYLS1'	mRNA	-1.015439135	1.12E-09	9.52E-11
6745	'SSR1'	mRNA	-1.012963741	4.05E-22	9.18E-24
64167	'ERAP2'	mRNA	-1.012202833	1.77E-17	6.03E-19
102724788	'LOC102724788'	mRNA	-1.011324014	0.003432933	9.24E-04
8722	'CTSF'	mRNA	-1.010752798	7.33E-11	5.26E-12
4830	'NME1'	mRNA	-1.010698149	2.43E-12	1.46E-13
128	'ADH5'	mRNA	-1.010542743	6.64E-22	1.54E-23
6390	'SDHB'	mRNA	-1.009446299	1.30E-21	3.09E-23
5423	'POLB'	mRNA	-1.009305773	8.21E-13	4.66E-14
64105	'CENPK'	mRNA	-1.00843825	5.74E-17	2.07E-18
11224	'RPL35'	mRNA	-1.007847841	1.45E-24	2.71E-26
2184	'FAH'	mRNA	-1.007625801	7.81E-08	8.60E-09
162073	'ITPRIPL2'	mRNA	-1.005983042	9.83E-10	8.26E-11
144608	'C12orf60'	mRNA	-1.005241856	8.08E-08	8.92E-09
25903	'OLFML2B'	mRNA	-1.005228661	0.040829548	0.014964676
54407	'SLC38A2'	mRNA	-1.004482232	5.49E-22	1.26E-23
91147	'TMEM67'	mRNA	-1.004317539	6.93E-07	8.84E-08
340390	'WDR97'	mRNA	-1.003733638	0.001610414	3.97E-04
375444	'C5orf34'	mRNA	-1.003724973	1.00E-08	9.55E-10
10559	'SLC35A1'	mRNA	-1.003579394	4.48E-09	4.07E-10
80110	'ZNF614'	mRNA	-1.001903381	1.11E-11	7.20E-13
5691	'PSMB3'	mRNA	-1.001738957	1.78E-23	3.54E-25
51389	'RWDD1'	mRNA	-1.000881229	1.21E-19	3.41E-21
6818	'SULT1A3'	mRNA	-1.000861487	0.004750522	0.001328794
26521	'TIMM8B'	mRNA	-1.000835115	7.07E-15	3.14E-16
7568	'ZNF20'	mRNA	-1.000745394	0.001529699	3.76E-04
135154	'SDHAF4'	mRNA	-1.000583761	8.25E-09	7.75E-10
55093	'NTAQ1'	mRNA	-0.999533904	4.06E-10	3.23E-11
4072	'EPCAM'	mRNA	-0.998577549	2.09E-08	2.10E-09
79645	'EFCAB1'	mRNA	-0.998298754	5.37E-06	7.94E-07
254042	'METAP1D'	mRNA	-0.997779159	3.40E-04	7.30E-05
10721	'POLQ'	mRNA	-0.996702026	2.52E-10	1.95E-11
55165	'CEP55'	mRNA	-0.996470929	3.57E-12	2.18E-13
26270	'FBXO6'	mRNA	-0.995907766	1.60E-04	3.21E-05
80745	'THUMPD2'	mRNA	-0.995802082	9.33E-07	1.22E-07
163059	'ZNF433'	mRNA	-0.995750907	0.00140699	3.43E-04
7447	'VSNL1'	mRNA	-0.995554699	2.82E-05	4.85E-06
10436	'EMG1'	mRNA	-0.995327644	4.51E-14	2.21E-15
10799	'RPP40'	mRNA	-0.994977793	4.17E-05	7.36E-06
654483	'BOLA2B'	mRNA	-0.994219075	3.07E-15	1.32E-16
51122	'COMMD2'	mRNA	-0.993318125	1.31E-17	4.43E-19
29071	'C1GALT1C1'	mRNA	-0.993267767	5.20E-15	2.27E-16
83461	'CDCA3'	mRNA	-0.993171008	1.06E-11	6.91E-13
219854	'TMEM218'	mRNA	-0.991616825	1.58E-10	1.20E-11
5001	'ORC5'	mRNA	-0.991328347	9.32E-11	6.81E-12
10480	'EIF3M'	mRNA	-0.990871074	2.67E-19	7.78E-21
2592	'GALT'	mRNA	-0.990418898	2.47E-06	3.42E-07
5569	'PKIA'	mRNA	-0.99011242	5.18E-05	9.33E-06
4338	'MOCS2'	mRNA	-0.988980744	4.77E-13	2.64E-14
51303	'FKBP11'	mRNA	-0.987948857	1.69E-07	1.97E-08
51020	'HDDC2'	mRNA	-0.984195191	1.60E-17	5.42E-19
11235	'PDCD10'	mRNA	-0.983795673	7.07E-21	1.78E-22
113115	'MTFR2'	mRNA	-0.983734442	4.44E-06	6.41E-07
10171	'RCL1'	mRNA	-0.983727513	3.20E-11	2.21E-12
64425	'POLR1E'	mRNA	-0.98316511	1.19E-07	1.36E-08
284071	'MEIOC'	mRNA	-0.982366343	0.010606125	0.003265764
5557	'PRIM1'	mRNA	-0.981327015	1.07E-13	5.51E-15
10772	'SRSF10'	mRNA	-0.980896902	9.34E-19	2.87E-20
641339	'ZNF674'	mRNA	-0.978516467	2.93E-04	6.21E-05
55629	'PNRC2'	mRNA	-0.977787823	3.45E-20	9.37E-22
5324	'PLAG1'	mRNA	-0.976943112	1.78E-06	2.41E-07
355	'FAS'	mRNA	-0.976923796	2.76E-19	8.05E-21
26278	'SACS'	mRNA	-0.975591947	1.64E-04	3.28E-05
54556	'ING3'	mRNA	-0.9753625	1.33E-06	1.77E-07
1329	'COX5B'	mRNA	-0.97474951	7.41E-14	3.72E-15
391059	'FRRS1'	mRNA	-0.974748967	9.02E-08	1.01E-08
202052	'DNAJC18'	mRNA	-0.971816535	4.54E-07	5.61E-08
79156	'PLEKHF1'	mRNA	-0.971659434	9.13E-04	2.15E-04
340547	'VSIG1'	mRNA	-0.971552634	0.003042043	8.07E-04
55779	'CFAP44'	mRNA	-0.971303288	5.56E-06	8.22E-07
4288	'MKI67'	mRNA	-0.970716548	1.69E-18	5.31E-20
7936	'NELFE'	mRNA	-0.970397367	2.12E-17	7.30E-19
84186	'ZCCHC7'	mRNA	-0.970086819	4.72E-12	2.91E-13
157570	'ESCO2'	mRNA	-0.969596797	8.44E-06	1.29E-06
27257	'LSM1'	mRNA	-0.969586299	1.51E-07	1.75E-08
59283	'CACNG8'	mRNA	-0.969581754	0.010766954	0.003323009
2618	'GART'	mRNA	-0.968603706	6.17E-16	2.47E-17
85025	'TMEM60'	mRNA	-0.968444565	8.66E-08	9.63E-09
6130	'RPL7A'	mRNA	-0.967631161	7.10E-23	1.51E-24
56954	'NIT2'	mRNA	-0.965202871	1.62E-19	4.60E-21
57523	'NYNRIN'	mRNA	-0.964444849	0.022139476	0.007468194
6322	'SCML1'	mRNA	-0.964133049	3.09E-11	2.13E-12
783	'CACNB2'	mRNA	-0.963942002	0.017543994	0.005737957
84245	'MRI1'	mRNA	-0.962946618	2.62E-12	1.57E-13
3251	'HPRT1'	mRNA	-0.962574237	2.54E-13	1.36E-14
125988	'MICOS13'	mRNA	-0.962257443	1.96E-14	9.25E-16
8504	'PEX3'	mRNA	-0.96212243	6.55E-12	4.11E-13
83666	'PARP9'	mRNA	-0.960874727	3.07E-08	3.14E-09
203228	'C9orf72'	mRNA	-0.960805027	5.98E-10	4.88E-11
57211	'ADGRG6'	mRNA	-0.960093535	2.91E-10	2.27E-11
4704	'NDUFA9'	mRNA	-0.95926703	1.12E-19	3.14E-21
134728	'IRAK1BP1'	mRNA	-0.95888157	9.52E-09	9.04E-10
343099	'CCDC18'	mRNA	-0.958026024	3.55E-08	3.68E-09
283431	'GAS2L3'	mRNA	-0.956056055	8.50E-09	8.01E-10
84904	'ARHGEF39'	mRNA	-0.955957758	8.50E-08	9.43E-09
3276	'PRMT1'	mRNA	-0.955902258	1.32E-11	8.72E-13
1663	'DDX11'	mRNA	-0.955323361	1.72E-14	8.07E-16
147991	'DPY19L3'	mRNA	-0.955299158	1.15E-05	1.82E-06
154313	'CFAP206'	mRNA	-0.955245873	0.020237496	0.006754022
4729	'NDUFV2'	mRNA	-0.955189444	9.61E-22	2.27E-23
6431	'SRSF6'	mRNA	-0.95515188	1.83E-20	4.79E-22
2842	'GPR19'	mRNA	-0.95509997	0.001678558	4.16E-04
8764	'TNFRSF14'	mRNA	-0.953513178	0.001757507	4.37E-04
4013	'VWA5A'	mRNA	-0.953496694	0.003145326	8.39E-04
54205	'CYCS'	mRNA	-0.951787165	3.23E-16	1.26E-17
5602	'MAPK10'	mRNA	-0.950342394	3.07E-04	6.54E-05
11148	'HHLA2'	mRNA	-0.949622735	5.94E-04	1.34E-04
54529	'ASNSD1'	mRNA	-0.947531654	1.36E-13	7.00E-15
259266	'ASPM'	mRNA	-0.946560364	2.72E-14	1.31E-15
10179	'RBM7'	mRNA	-0.945435099	9.65E-15	4.41E-16
128153	'SPATA17'	mRNA	-0.944995315	0.01429121	0.004563692
79075	'DSCC1'	mRNA	-0.94481163	1.20E-08	1.16E-09
84520	'GON7'	mRNA	-0.944541059	8.34E-11	6.03E-12
144363	'ETFRF1'	mRNA	-0.943599441	1.99E-11	1.34E-12
10694	'CCT8'	mRNA	-0.943445426	3.52E-18	1.12E-19
338440	'ANO9'	mRNA	-0.943369511	5.78E-05	1.05E-05
3576	'CXCL8'	mRNA	-0.942821567	4.87E-07	6.05E-08
1058	'CENPA'	mRNA	-0.94231894	5.66E-11	4.02E-12
8082	'SSPN'	mRNA	-0.941967242	0.035137877	0.012578049
2717	'GLA'	mRNA	-0.941243628	7.34E-13	4.13E-14
10873	'ME3'	mRNA	-0.940680457	2.65E-04	5.58E-05
54974	'THG1L'	mRNA	-0.939832257	3.44E-11	2.39E-12
81890	'QTRT1'	mRNA	-0.938945504	6.76E-09	6.29E-10
11335	'CBX3'	mRNA	-0.93816459	8.39E-21	2.13E-22
81691	'REXO5'	mRNA	-0.937846675	1.82E-04	3.68E-05
384	'ARG2'	mRNA	-0.937685731	5.57E-07	6.99E-08
2992	'GYG1'	mRNA	-0.937395932	9.29E-16	3.80E-17
8318	'CDC45'	mRNA	-0.936407246	1.14E-06	1.50E-07
55608	'ANKRD10'	mRNA	-0.936340221	1.70E-15	7.08E-17
6210	'RPS15A'	mRNA	-0.934803228	1.06E-17	3.56E-19
54537	'SHLD2'	mRNA	-0.934083355	6.79E-17	2.48E-18
2941	'GSTA4'	mRNA	-0.933771858	0.004242927	0.001168315
122769	'LRR1'	mRNA	-0.933437935	1.24E-08	1.20E-09
26268	'FBXO9'	mRNA	-0.933102778	2.07E-13	1.10E-14
65008	'MRPL1'	mRNA	-0.932982397	2.64E-12	1.58E-13
54995	'OXSM'	mRNA	-0.932597317	8.72E-12	5.57E-13
4254	'KITLG'	mRNA	-0.93245385	6.27E-17	2.27E-18
27347	'STK39'	mRNA	-0.932282509	3.79E-13	2.07E-14
6229	'RPS24'	mRNA	-0.93224191	1.29E-21	3.06E-23
27314	'RAB30'	mRNA	-0.932238822	1.28E-05	2.04E-06
6201	'RPS7'	mRNA	-0.931942091	1.11E-19	3.10E-21
11179	'ZNF277'	mRNA	-0.9315237	4.85E-08	5.17E-09
286827	'TRIM59'	mRNA	-0.93116134	4.69E-14	2.31E-15
64431	'ACTR6'	mRNA	-0.930388885	3.98E-10	3.16E-11
9638	'FEZ1'	mRNA	-0.930381833	3.60E-04	7.77E-05
10793	'ZNF273'	mRNA	-0.92992436	1.48E-06	1.98E-07
51397	'COMMD10'	mRNA	-0.929779732	1.45E-13	7.57E-15
11274	'USP18'	mRNA	-0.928736982	0.001280466	3.09E-04
53836	'GPR87'	mRNA	-0.927873066	3.91E-14	1.89E-15
6205	'RPS11'	mRNA	-0.927194467	3.08E-20	8.31E-22
10465	'PPIH'	mRNA	-0.926801714	5.76E-14	2.86E-15
78991	'PCYOX1L'	mRNA	-0.926226399	1.04E-04	1.99E-05
11342	'RNF13'	mRNA	-0.926149947	7.87E-15	3.53E-16
9937	'DCLRE1A'	mRNA	-0.925936744	2.72E-11	1.86E-12
1307	'COL16A1'	mRNA	-0.924307218	2.04E-10	1.57E-11
401541	'CENPP'	mRNA	-0.924258884	8.93E-08	9.96E-09
112616	'CMTM7'	mRNA	-0.923934283	1.26E-08	1.23E-09
4695	'NDUFA2'	mRNA	-0.92352836	7.80E-14	3.93E-15
84924	'ZNF566'	mRNA	-0.923417669	1.76E-04	3.55E-05
3396	'MRPL58'	mRNA	-0.923211815	7.76E-15	3.47E-16
51668	'HSPB11'	mRNA	-0.922989086	5.29E-16	2.12E-17
54821	'ERCC6L'	mRNA	-0.922403981	4.67E-06	6.79E-07
7388	'UQCRH'	mRNA	-0.922292175	2.54E-20	6.75E-22
256471	'MFSD8'	mRNA	-0.921673042	8.41E-07	1.09E-07
5805	'PTS'	mRNA	-0.921179492	4.47E-12	2.75E-13
84650	'EBPL'	mRNA	-0.920818334	1.42E-14	6.59E-16
57129	'MRPL47'	mRNA	-0.920297295	5.65E-12	3.52E-13
387103	'CENPW'	mRNA	-0.920036309	1.94E-06	2.65E-07
81622	'UNC93B1'	mRNA	-0.919764218	9.16E-11	6.66E-12
220323	'OAF'	mRNA	-0.919506884	1.34E-07	1.55E-08
202018	'TAPT1'	mRNA	-0.918986524	3.67E-06	5.21E-07
130497	'OSR1'	mRNA	-0.916878803	0.016143924	0.005234753
9465	'AKAP7'	mRNA	-0.916117171	0.003927697	0.001070461
90592	'ZNF700'	mRNA	-0.916013336	3.01E-05	5.18E-06
89839	'ARHGAP11B'	mRNA	-0.915786387	7.68E-04	1.78E-04
9603	'NFE2L3'	mRNA	-0.915753357	8.44E-07	1.10E-07
445	'ASS1'	mRNA	-0.915394196	1.08E-07	1.22E-08
64218	'SEMA4A'	mRNA	-0.915355738	4.22E-06	6.04E-07
83451	'ABHD11'	mRNA	-0.914730732	2.75E-06	3.84E-07
55741	'EDEM2'	mRNA	-0.914710586	2.24E-11	1.52E-12
7516	'XRCC2'	mRNA	-0.91457436	4.15E-11	2.91E-12
152687	'ZNF595'	mRNA	-0.914374218	4.77E-07	5.92E-08
51390	'AIG1'	mRNA	-0.914039937	2.40E-11	1.63E-12
1677	'DFFB'	mRNA	-0.913820466	2.63E-05	4.48E-06
84154	'RPF2'	mRNA	-0.913394507	7.92E-10	6.57E-11
2690	'GHR'	mRNA	-0.911653325	2.52E-05	4.28E-06
51144	'HSD17B12'	mRNA	-0.910584062	4.57E-17	1.61E-18
112817	'HOGA1'	mRNA	-0.910000938	0.001432264	3.50E-04
152100	'CMC1'	mRNA	-0.909986695	6.42E-13	3.58E-14
259217	'HSPA12A'	mRNA	-0.9098377	7.39E-05	1.37E-05
728591	'CCDC169'	mRNA	-0.909727404	0.001282046	3.10E-04
132321	'C4orf33'	mRNA	-0.909222429	4.52E-05	8.06E-06
10636	'RGS14'	mRNA	-0.909060095	3.99E-08	4.18E-09
9696	'CROCC'	mRNA	-0.908423142	4.31E-06	6.19E-07
28973	'MRPS18B'	mRNA	-0.908047633	7.48E-16	3.04E-17
2053	'EPHX2'	mRNA	-0.907845906	5.87E-04	1.33E-04
1844	'DUSP2'	mRNA	-0.907734429	0.010008456	0.003053015
29090	'TIMM21'	mRNA	-0.907137574	1.16E-10	8.57E-12
55837	'EAPP'	mRNA	-0.906956859	1.37E-13	7.09E-15
57018	'CCNL1'	mRNA	-0.906299293	2.86E-12	1.72E-13
7697	'ZNF138'	mRNA	-0.905252137	4.40E-06	6.34E-07
3312	'HSPA8'	mRNA	-0.905094316	0.022106926	0.007454774
51192	'CKLF'	mRNA	-0.90453755	8.45E-15	3.82E-16
126282	'TNFAIP8L1'	mRNA	-0.904287607	4.28E-06	6.15E-07
10622	'POLR3G'	mRNA	-0.903742701	3.60E-06	5.09E-07
5997	'RGS2'	mRNA	-0.90269116	5.95E-08	6.45E-09
8724	'SNX3'	mRNA	-0.902266746	2.73E-18	8.64E-20
22916	'NCBP2'	mRNA	-0.902171965	4.26E-12	2.61E-13
51003	'MED31'	mRNA	-0.901262074	5.08E-10	4.10E-11
10346	'TRIM22'	mRNA	-0.901194452	1.03E-05	1.62E-06
9507	'ADAMTS4'	mRNA	-0.901079294	0.010811531	0.00333796
115209	'OMA1'	mRNA	-0.900631971	6.09E-07	7.71E-08
114134	'SLC2A13'	mRNA	-0.900604811	0.002898835	7.67E-04
10451	'VAV3'	mRNA	-0.899134808	9.34E-07	1.22E-07
23371	'TNS2'	mRNA	-0.898663143	3.75E-10	2.97E-11
6161	'RPL32'	mRNA	-0.898361307	1.85E-19	5.31E-21
55812	'SPATA7'	mRNA	-0.898272762	1.40E-04	2.76E-05
8668	'EIF3I'	mRNA	-0.898091441	2.07E-21	5.00E-23
100129250	'SMIM27'	mRNA	-0.89775582	0.021385966	0.007183334
667	'DST'	mRNA	-0.896777412	2.19E-13	1.17E-14
11236	'RNF139'	mRNA	-0.89558582	1.96E-13	1.04E-14
80114	'BICC1'	mRNA	-0.895175478	0.001411976	3.45E-04
55892	'MYNN'	mRNA	-0.895129787	5.87E-13	3.27E-14
5983	'RFC3'	mRNA	-0.895057314	8.76E-11	6.36E-12
84817	'TXNDC17'	mRNA	-0.894893143	4.64E-20	1.27E-21
10825	'NEU3'	mRNA	-0.894717454	4.29E-07	5.29E-08
79828	'METTL8'	mRNA	-0.894526034	1.05E-13	5.36E-15
6284	'S100A13'	mRNA	-0.894451421	8.89E-15	4.04E-16
6143	'RPL19'	mRNA	-0.893529433	3.29E-21	8.10E-23
10212	'DDX39A'	mRNA	-0.893436917	1.82E-09	1.59E-10
57157	'PHTF2'	mRNA	-0.893393917	6.77E-12	4.25E-13
3936	'LCP1'	mRNA	-0.893180016	0.022770529	0.007703681
5608	'MAP2K6'	mRNA	-0.893070075	0.014070591	0.004482277
55032	'SLC35A5'	mRNA	-0.89170855	4.31E-13	2.37E-14
10923	'SUB1'	mRNA	-0.891628035	4.53E-19	1.35E-20
1287	'COL4A5'	mRNA	-0.891531167	1.24E-07	1.42E-08
84750	'FUT10'	mRNA	-0.891148428	4.36E-04	9.59E-05
7561	'ZNF14'	mRNA	-0.891127037	0.002987649	7.92E-04
8533	'COPS3'	mRNA	-0.889987429	4.06E-15	1.76E-16
94039	'ZNF101'	mRNA	-0.889028986	1.41E-06	1.88E-07
6144	'RPL21'	mRNA	-0.888783535	3.01E-18	9.54E-20
58492	'ZNF77'	mRNA	-0.888537119	0.003492355	9.41E-04
41	'ASIC1'	mRNA	-0.888518044	4.37E-04	9.61E-05
58472	'SQOR'	mRNA	-0.888106998	1.93E-16	7.33E-18
6280	'S100A9'	mRNA	-0.88726759	0.024950978	0.008529484
440574	'MICOS10'	mRNA	-0.886810969	1.13E-12	6.54E-14
29087	'THYN1'	mRNA	-0.886089706	8.74E-14	4.42E-15
79027	'ZNF655'	mRNA	-0.885661389	3.43E-10	2.70E-11
80326	'WNT10A'	mRNA	-0.885022308	0.006981923	0.002043104
2153	'F5'	mRNA	-0.884998763	0.026597682	0.009177536
1894	'ECT2'	mRNA	-0.884975825	1.16E-13	5.97E-15
56945	'MRPS22'	mRNA	-0.88487739	1.81E-13	9.55E-15
30968	'STOML2'	mRNA	-0.88355992	3.41E-16	1.34E-17
7580	'ZNF32'	mRNA	-0.88316067	7.72E-11	5.56E-12
55173	'MRPS10'	mRNA	-0.8831189	8.60E-18	2.85E-19
2041	'EPHA1'	mRNA	-0.882641917	8.69E-06	1.34E-06
27303	'RBMS3'	mRNA	-0.882368195	0.044155538	0.016373757
699	'BUB1'	mRNA	-0.882206462	1.31E-10	9.76E-12
85014	'TMEM141'	mRNA	-0.881240089	1.10E-15	4.52E-17
64318	'NOC3L'	mRNA	-0.881081635	6.46E-08	7.04E-09
8459	'TPST2'	mRNA	-0.880371277	5.30E-07	6.62E-08
10902	'BRD8'	mRNA	-0.880350083	2.12E-12	1.27E-13
6428	'SRSF3'	mRNA	-0.880155306	3.80E-10	3.01E-11
8813	'DPM1'	mRNA	-0.879756902	2.92E-15	1.25E-16
1652	'DDT'	mRNA	-0.879454595	7.87E-15	3.53E-16
27085	'MTBP'	mRNA	-0.879369552	1.20E-07	1.38E-08
518	'ATP5MC3'	mRNA	-0.878933739	5.05E-16	2.01E-17
146956	'EME1'	mRNA	-0.87845936	5.23E-05	9.43E-06
91942	'NDUFAF2'	mRNA	-0.878195434	1.27E-08	1.23E-09
54948	'MRPL16'	mRNA	-0.877865208	1.73E-12	1.02E-13
10024	'TROAP'	mRNA	-0.877779308	4.19E-11	2.95E-12
5687	'PSMA6'	mRNA	-0.876626387	1.62E-19	4.61E-21
8487	'GEMIN2'	mRNA	-0.876414663	6.40E-11	4.57E-12
217	'ALDH2'	mRNA	-0.876319904	2.18E-05	3.65E-06
54811	'ZNF562'	mRNA	-0.876300996	8.89E-12	5.70E-13
80145	'THOC7'	mRNA	-0.876131304	4.60E-14	2.26E-15
84340	'GFM2'	mRNA	-0.875061923	1.41E-14	6.55E-16
675	'BRCA2'	mRNA	-0.874590976	4.10E-08	4.31E-09
84899	'TMTC4'	mRNA	-0.874250436	5.62E-05	1.02E-05
219927	'MRPL21'	mRNA	-0.874192767	2.36E-13	1.26E-14
3732	'CD82'	mRNA	-0.872906128	3.96E-11	2.76E-12
51645	'PPIL1'	mRNA	-0.872843771	1.83E-11	1.22E-12
54816	'ZNF280D'	mRNA	-0.872364218	1.42E-07	1.64E-08
286053	'NSMCE2'	mRNA	-0.871064764	3.18E-11	2.19E-12
5600	'MAPK11'	mRNA	-0.870676498	0.002424054	6.29E-04
119559	'SFXN4'	mRNA	-0.870520013	1.30E-11	8.56E-13
83787	'ARMC10'	mRNA	-0.869500962	6.68E-13	3.74E-14
57116	'ZNF695'	mRNA	-0.869399476	0.001387409	3.38E-04
10159	'ATP6AP2'	mRNA	-0.868862378	1.37E-13	7.09E-15
2752	'GLUL'	mRNA	-0.868750202	3.27E-07	3.96E-08
654254	'ZNF732'	mRNA	-0.86867464	8.86E-04	2.08E-04
1244	'ABCC2'	mRNA	-0.868072721	0.014276712	0.004558275
11331	'PHB2'	mRNA	-0.867370601	1.41E-18	4.39E-20
51805	'COQ3'	mRNA	-0.866104587	1.88E-06	2.55E-07
51154	'MRTO4'	mRNA	-0.865758759	2.19E-07	2.59E-08
22868	'FASTKD2'	mRNA	-0.865693341	1.32E-09	1.13E-10
220001	'VWCE'	mRNA	-0.865588776	0.046480134	0.017340922
125893	'ZNF816'	mRNA	-0.865484007	1.77E-04	3.58E-05
85004	'RERG'	mRNA	-0.865270675	0.002327875	6.01E-04
2619	'GAS1'	mRNA	-0.860836274	0.010513851	0.00323155
36	'ACADSB'	mRNA	-0.859981317	2.63E-09	2.34E-10
132	'ADK'	mRNA	-0.859713048	6.05E-17	2.19E-18
79814	'AGMAT'	mRNA	-0.85964286	2.70E-05	4.61E-06
170622	'COMMD6'	mRNA	-0.859549649	7.02E-15	3.11E-16
102723553	'SMIM11B'	mRNA	-0.859499769	1.93E-05	3.19E-06
55862	'ECHDC1'	mRNA	-0.859482065	8.97E-14	4.55E-15
84142	'ABRAXAS1'	mRNA	-0.859402097	2.65E-07	3.16E-08
4071	'TM4SF1'	mRNA	-0.859366968	9.56E-09	9.09E-10
219	'ALDH1B1'	mRNA	-0.858950752	3.87E-08	4.05E-09
2108	'ETFA'	mRNA	-0.857806616	2.65E-15	1.13E-16
4507	'MTAP'	mRNA	-0.85696667	3.53E-09	3.18E-10
55299	'BRIX1'	mRNA	-0.856296973	1.07E-09	9.08E-11
22898	'DENND3'	mRNA	-0.856017422	5.35E-08	5.74E-09
9651	'PLCH2'	mRNA	-0.855815225	5.68E-08	6.12E-09
2639	'GCDH'	mRNA	-0.855557671	7.74E-05	1.44E-05
6142	'RPL18A'	mRNA	-0.855314321	1.77E-13	9.33E-15
5162	'PDHB'	mRNA	-0.855045069	9.98E-13	5.73E-14
80135	'RPF1'	mRNA	-0.854750551	1.94E-10	1.49E-11
79815	'NIPAL2'	mRNA	-0.854747814	6.81E-04	1.56E-04
56922	'MCCC1'	mRNA	-0.854418186	1.17E-07	1.34E-08
2339	'FNTA'	mRNA	-0.854060899	4.91E-13	2.72E-14
51427	'ZNF107'	mRNA	-0.853981456	2.80E-05	4.81E-06
6157	'RPL27A'	mRNA	-0.853771639	6.83E-18	2.24E-19
554251	'FBXO48'	mRNA	-0.853647503	5.87E-04	1.32E-04
4701	'NDUFA7'	mRNA	-0.853490881	8.87E-12	5.67E-13
4552	'MTRR'	mRNA	-0.85347443	1.03E-07	1.16E-08
4831	'NME2'	mRNA	-0.853197139	2.02E-17	6.95E-19
90624	'LYRM7'	mRNA	-0.852366758	1.09E-12	6.25E-14
3670	'ISL1'	mRNA	-0.852222114	0.001493016	3.66E-04
2177	'FANCD2'	mRNA	-0.852188307	4.75E-11	3.35E-12
9443	'MED7'	mRNA	-0.852066412	4.96E-08	5.30E-09
91298	'C12orf29'	mRNA	-0.850185792	4.24E-13	2.33E-14
201973	'PRIMPOL'	mRNA	-0.849735268	1.68E-06	2.27E-07
56915	'EXOSC5'	mRNA	-0.848975607	9.33E-06	1.44E-06
2936	'GSR'	mRNA	-0.84859566	4.31E-13	2.37E-14
55156	'ARMC1'	mRNA	-0.848224366	3.90E-15	1.68E-16
24138	'IFIT5'	mRNA	-0.847615785	3.00E-09	2.68E-10
79020	'C7orf25'	mRNA	-0.846844853	6.26E-07	7.94E-08
154091	'SLC2A12'	mRNA	-0.846834371	0.045492741	0.016919825
26995	'TRUB2'	mRNA	-0.846785479	4.44E-14	2.18E-15
378708	'CENPS'	mRNA	-0.8463042	2.22E-05	3.71E-06
27430	'MAT2B'	mRNA	-0.846033299	4.85E-12	3.00E-13
339448	'C1orf174'	mRNA	-0.845878375	9.66E-12	6.22E-13
57670	'KIAA1549'	mRNA	-0.845869939	0.001897511	4.76E-04
4751	'NEK2'	mRNA	-0.845810103	3.53E-10	2.78E-11
3682	'ITGAE'	mRNA	-0.845161582	4.51E-09	4.10E-10
25984	'KRT23'	mRNA	-0.845018051	0.012288097	0.003852151
8322	'FZD4'	mRNA	-0.843028686	7.65E-04	1.77E-04
11232	'POLG2'	mRNA	-0.842881908	4.28E-05	7.60E-06
120526	'DNAJC24'	mRNA	-0.842746633	4.56E-09	4.14E-10
53373	'TPCN1'	mRNA	-0.842625554	7.36E-07	9.44E-08
7106	'TSPAN4'	mRNA	-0.842474652	5.00E-07	6.22E-08
133015	'PACRGL'	mRNA	-0.842464974	2.04E-07	2.41E-08
1181	'CLCN2'	mRNA	-0.842020585	5.67E-05	1.03E-05
5042	'PABPC3'	mRNA	-0.841586122	0.00304867	8.09E-04
2729	'GCLC'	mRNA	-0.841142355	4.17E-13	2.29E-14
162993	'ZNF846'	mRNA	-0.840900892	0.003164475	8.45E-04
5932	'RBBP8'	mRNA	-0.840826297	7.07E-10	5.84E-11
5198	'PFAS'	mRNA	-0.840809041	1.08E-07	1.23E-08
81669	'CCNL2'	mRNA	-0.840463993	8.84E-08	9.85E-09
3145	'HMBS'	mRNA	-0.840266738	1.18E-08	1.14E-09
686	'BTD'	mRNA	-0.84007731	2.56E-05	4.35E-06
23635	'SSBP2'	mRNA	-0.839677167	1.61E-05	2.61E-06
23225	'NUP210'	mRNA	-0.838688325	5.21E-09	4.78E-10
6936	'GCFC2'	mRNA	-0.838572345	1.67E-09	1.45E-10
51184	'GPN3'	mRNA	-0.837914426	1.08E-09	9.12E-11
91392	'ZNF502'	mRNA	-0.837634707	0.017564633	0.005748584
55825	'PECR'	mRNA	-0.837534416	1.35E-04	2.66E-05
23350	'U2SURP'	mRNA	-0.837328704	7.34E-13	4.14E-14
53637	'S1PR5'	mRNA	-0.836628767	1.65E-04	3.31E-05
5696	'PSMB8'	mRNA	-0.836569289	3.33E-12	2.03E-13
55788	'LMBRD1'	mRNA	-0.835379553	1.07E-07	1.20E-08
23279	'NUP160'	mRNA	-0.834935261	6.52E-10	5.36E-11
23613	'ZMYND8'	mRNA	-0.83450541	4.12E-11	2.89E-12
83939	'EIF2A'	mRNA	-0.834340061	2.56E-16	9.90E-18
27244	'SESN1'	mRNA	-0.833108551	9.33E-08	1.05E-08
10257	'ABCC4'	mRNA	-0.832672805	1.19E-06	1.58E-07
26575	'RGS17'	mRNA	-0.832045029	9.49E-04	2.24E-04
100533467	'BIVM-ERCC5'	mRNA	-0.831896184	5.11E-06	7.51E-07
79818	'ZNF552'	mRNA	-0.831888471	8.82E-05	1.67E-05
57570	'TRMT5'	mRNA	-0.831696322	1.75E-10	1.33E-11
83448	'PUS7L'	mRNA	-0.831609838	4.50E-07	5.56E-08
93436	'ARMC6'	mRNA	-0.831568561	2.00E-05	3.32E-06
283237	'TTC9C'	mRNA	-0.831352588	3.45E-08	3.56E-09
27131	'SNX5'	mRNA	-0.831259955	1.77E-14	8.35E-16
51728	'POLR3K'	mRNA	-0.830824331	1.23E-05	1.94E-06
23412	'COMMD3'	mRNA	-0.830352731	5.96E-10	4.86E-11
6202	'RPS8'	mRNA	-0.830072685	1.86E-16	7.02E-18
10539	'GLRX3'	mRNA	-0.829440346	6.40E-13	3.57E-14
84268	'RPAIN'	mRNA	-0.829154736	1.11E-10	8.15E-12
9556	'ATP5MJ'	mRNA	-0.828758221	2.60E-15	1.11E-16
79752	'ZFAND1'	mRNA	-0.828490305	3.34E-13	1.81E-14
51660	'MPC1'	mRNA	-0.82830993	1.61E-08	1.58E-09
284307	'ZIK1'	mRNA	-0.827981791	0.005311394	0.001505022
3556	'IL1RAP'	mRNA	-0.827792025	6.47E-10	5.32E-11
92170	'MTG1'	mRNA	-0.827445219	1.09E-09	9.20E-11
1062	'CENPE'	mRNA	-0.82734461	1.09E-07	1.24E-08
5099	'PCDH7'	mRNA	-0.827139058	1.21E-08	1.17E-09
56902	'PNO1'	mRNA	-0.826982646	4.58E-07	5.66E-08
430	'ASCL2'	mRNA	-0.826507816	0.034663319	0.012371832
80173	'IFT74'	mRNA	-0.826287772	2.22E-07	2.63E-08
23193	'GANAB'	mRNA	-0.826240509	3.04E-15	1.30E-16
28231	'SLCO4A1'	mRNA	-0.825496182	1.43E-10	1.07E-11
2150	'F2RL1'	mRNA	-0.825260515	2.58E-08	2.61E-09
116843	'SLC18B1'	mRNA	-0.823337808	2.11E-05	3.50E-06
22976	'PAXIP1'	mRNA	-0.823329717	1.04E-05	1.62E-06
54503	'ZDHHC13'	mRNA	-0.822683208	4.01E-07	4.90E-08
24139	'EML2'	mRNA	-0.822022441	2.43E-04	5.09E-05
57002	'YAE1'	mRNA	-0.82132338	1.16E-07	1.32E-08
9645	'MICAL2'	mRNA	-0.821101084	6.09E-05	1.11E-05
10198	'MPHOSPH9'	mRNA	-0.820955803	2.38E-08	2.40E-09
6748	'SSR4'	mRNA	-0.820815304	3.78E-14	1.83E-15
9958	'USP15'	mRNA	-0.819706279	3.41E-12	2.08E-13
84279	'PRADC1'	mRNA	-0.818981412	6.32E-06	9.47E-07
5558	'PRIM2'	mRNA	-0.818904837	1.31E-07	1.50E-08
51115	'RMDN1'	mRNA	-0.818811678	1.57E-12	9.22E-14
873	'CBR1'	mRNA	-0.818096028	1.99E-14	9.40E-16
4671	'NAIP'	mRNA	-0.818053196	0.002222249	5.70E-04
201299	'RDM1'	mRNA	-0.817574052	0.019109119	0.006320498
6235	'RPS29'	mRNA	-0.817290997	2.23E-11	1.51E-12
79675	'FASTKD1'	mRNA	-0.816434705	1.09E-09	9.19E-11
6188	'RPS3'	mRNA	-0.816342685	1.84E-13	9.73E-15
200316	'APOBEC3F'	mRNA	-0.816162923	0.00206679	5.26E-04
51201	'ZDHHC2'	mRNA	-0.815513293	0.001920776	4.83E-04
1763	'DNA2'	mRNA	-0.815171222	1.94E-06	2.64E-07
91368	'CDKN2AIPNL'	mRNA	-0.814341923	8.87E-13	5.06E-14
80304	'WDCP'	mRNA	-0.813470132	3.28E-05	5.69E-06
83543	'AIF1L'	mRNA	-0.8133694	1.46E-04	2.89E-05
84159	'ARID5B'	mRNA	-0.81262972	2.35E-06	3.23E-07
254863	'TMEM256'	mRNA	-0.810814205	1.29E-07	1.48E-08
64421	'DCLRE1C'	mRNA	-0.810723334	8.71E-05	1.64E-05
54851	'ANKRD49'	mRNA	-0.810346009	6.98E-07	8.91E-08
51646	'YPEL5'	mRNA	-0.808443026	9.98E-06	1.56E-06
54494	'C11orf71'	mRNA	-0.808230091	5.15E-04	1.15E-04
3714	'JAG2'	mRNA	-0.808184248	1.39E-10	1.04E-11
10924	'SMPDL3A'	mRNA	-0.806868661	0.001992044	5.04E-04
401505	'TOMM5'	mRNA	-0.806477318	1.27E-08	1.24E-09
80775	'TMEM177'	mRNA	-0.805478212	8.63E-05	1.62E-05
6103	'RPGR'	mRNA	-0.805278858	0.013332928	0.004220156
138716	'RPP25L'	mRNA	-0.805164073	9.01E-07	1.17E-07
81035	'COLEC12'	mRNA	-0.804983586	0.013455668	0.004261976
29964	'PRICKLE4'	mRNA	-0.804564677	0.002697598	7.07E-04
9510	'ADAMTS1'	mRNA	-0.804493631	3.96E-04	8.64E-05
65095	'KRI1'	mRNA	-0.804106363	9.63E-10	8.07E-11
6629	'SNRPB2'	mRNA	-0.80315471	2.64E-11	1.80E-12
100129842	'ZNF737'	mRNA	-0.802391061	0.010333332	0.003169793
5682	'PSMA1'	mRNA	-0.802222869	2.28E-15	9.61E-17
10769	'PLK2'	mRNA	-0.801413837	7.92E-15	3.56E-16
285753	'CEP57L1'	mRNA	-0.80100316	7.06E-08	7.75E-09
79807	'GSTCD'	mRNA	-0.80072187	7.84E-11	5.65E-12
5478	'PPIA'	mRNA	-0.800325507	1.94E-15	8.12E-17
5654	'HTRA1'	mRNA	-0.800107986	5.02E-12	3.11E-13
9429	'ABCG2'	mRNA	-0.79999995	0.019888736	0.006617872
100288842	'B3GALT9'	mRNA	-0.799848914	1.24E-06	1.64E-07
123228	'SENP8'	mRNA	-0.799833534	2.21E-04	4.55E-05
1368	'CPM'	mRNA	-0.799276188	5.23E-04	1.17E-04
2965	'GTF2H1'	mRNA	-0.79860866	3.01E-10	2.35E-11
134359	'POC5'	mRNA	-0.79716313	6.33E-06	9.48E-07
51526	'OSER1'	mRNA	-0.796457503	1.26E-09	1.08E-10
55916	'NXT2'	mRNA	-0.79640085	6.30E-08	6.86E-09
102157402	'AK6'	mRNA	-0.796141641	1.51E-05	2.43E-06
254887	'ZDHHC23'	mRNA	-0.795901431	8.88E-04	2.08E-04
400569	'MED11'	mRNA	-0.795126123	1.63E-06	2.20E-07
9635	'CLCA2'	mRNA	-0.79495019	1.86E-07	2.18E-08
10982	'MAPRE2'	mRNA	-0.794813363	5.92E-04	1.34E-04
5111	'PCNA'	mRNA	-0.794552709	1.94E-15	8.15E-17
6001	'RGS10'	mRNA	-0.794495856	5.09E-10	4.11E-11
79810	'PTCD2'	mRNA	-0.794470302	1.55E-08	1.53E-09
83478	'ARHGAP24'	mRNA	-0.794202419	0.004482757	0.001243011
64429	'ZDHHC6'	mRNA	-0.793732212	8.94E-10	7.44E-11
56413	'LTB4R2'	mRNA	-0.793692731	0.001746019	4.34E-04
7153	'TOP2A'	mRNA	-0.792622689	1.41E-15	5.83E-17
10544	'PROCR'	mRNA	-0.792584183	1.47E-10	1.10E-11
83862	'TMEM120A'	mRNA	-0.792528686	0.001158903	2.78E-04
6233	'RPS27A'	mRNA	-0.791345086	5.21E-17	1.87E-18
64901	'RANBP17'	mRNA	-0.790726452	0.022419964	0.007575181
83940	'TATDN1'	mRNA	-0.790058932	4.16E-10	3.31E-11
3148	'HMGB2'	mRNA	-0.789563114	5.35E-12	3.32E-13
1266	'CNN3'	mRNA	-0.789388705	1.12E-11	7.32E-13
56996	'SLC12A9'	mRNA	-0.78884372	5.18E-06	7.63E-07
79623	'GALNT14'	mRNA	-0.788488231	1.94E-05	3.21E-06
51110	'LACTB2'	mRNA	-0.787598247	1.26E-13	6.50E-15
5935	'RBM3'	mRNA	-0.787591739	1.43E-10	1.07E-11
85302	'FBF1'	mRNA	-0.787084913	3.53E-05	6.16E-06
339451	'KLHL17'	mRNA	-0.786999503	1.42E-04	2.81E-05
23397	'NCAPH'	mRNA	-0.786996481	1.87E-05	3.06E-06
860	'RUNX2'	mRNA	-0.78654536	0.046513591	0.017361104
51510	'CHMP5'	mRNA	-0.786516377	6.08E-11	4.33E-12
147015	'DHRS13'	mRNA	-0.786476347	0.003334764	8.96E-04
6209	'RPS15'	mRNA	-0.786437734	4.44E-14	2.17E-15
79642	'ARSJ'	mRNA	-0.786195496	7.74E-06	1.18E-06
25842	'ASF1A'	mRNA	-0.785149355	8.54E-08	9.48E-09
55835	'CENPJ'	mRNA	-0.784751648	2.01E-04	4.10E-05
642819	'ZNF487'	mRNA	-0.784125932	0.033276238	0.011819146
2135	'EXTL2'	mRNA	-0.783894073	8.07E-07	1.04E-07
7320	'UBE2B'	mRNA	-0.783416698	1.77E-11	1.18E-12
4361	'MRE11'	mRNA	-0.782252322	1.01E-09	8.50E-11
4706	'NDUFAB1'	mRNA	-0.7821309	7.20E-14	3.60E-15
894	'CCND2'	mRNA	-0.781929514	3.74E-07	4.57E-08
6230	'RPS25'	mRNA	-0.781369011	6.56E-16	2.64E-17
9263	'STK17A'	mRNA	-0.781355253	6.29E-12	3.93E-13
401397	'SMIM30'	mRNA	-0.780624239	1.86E-11	1.25E-12
9609	'RAB36'	mRNA	-0.780557244	0.002610579	6.83E-04
51002	'TPRKB'	mRNA	-0.780354297	2.70E-11	1.84E-12
5828	'PEX2'	mRNA	-0.780095872	9.79E-12	6.33E-13
51611	'DPH5'	mRNA	-0.779681451	2.13E-12	1.27E-13
54927	'CHCHD3'	mRNA	-0.779153873	1.47E-06	1.96E-07
135398	'C6orf141'	mRNA	-0.779042119	4.24E-06	6.09E-07
84182	'MINDY4'	mRNA	-0.77881212	0.002460075	6.38E-04
79768	'KATNBL1'	mRNA	-0.778778732	1.40E-10	1.04E-11
10069	'RWDD2B'	mRNA	-0.778760479	5.69E-05	1.03E-05
221294	'NT5DC1'	mRNA	-0.778419332	1.26E-10	9.34E-12
54033	'RBM11'	mRNA	-0.777570044	0.002289347	5.90E-04
282969	'FUOM'	mRNA	-0.777294624	5.40E-04	1.21E-04
1163	'CKS1B'	mRNA	-0.777239893	2.36E-14	1.13E-15
9787	'DLGAP5'	mRNA	-0.777114629	8.76E-10	7.29E-11
22826	'DNAJC8'	mRNA	-0.777063416	1.75E-11	1.17E-12
81892	'SLIRP'	mRNA	-0.776965018	1.21E-08	1.17E-09
51149	'MRNIP'	mRNA	-0.776963508	0.010596019	0.003261483
259232	'NALCN'	mRNA	-0.776692577	0.006714926	0.001958304
373156	'GSTK1'	mRNA	-0.776645037	1.50E-10	1.13E-11
51649	'MRPS23'	mRNA	-0.774399292	6.49E-11	4.64E-12
4781	'NFIB'	mRNA	-0.773567554	5.80E-07	7.30E-08
80149	'ZC3H12A'	mRNA	-0.773000384	9.27E-05	1.76E-05
64976	'MRPL40'	mRNA	-0.77296382	7.13E-09	6.65E-10
51690	'LSM7'	mRNA	-0.772329494	1.09E-09	9.27E-11
10998	'SLC27A5'	mRNA	-0.771842282	0.017308002	0.005650199
54536	'EXOC6'	mRNA	-0.771731282	0.012283362	0.003849989
7390	'UROS'	mRNA	-0.77149401	1.11E-07	1.26E-08
25873	'RPL36'	mRNA	-0.771032575	2.06E-15	8.68E-17
55582	'KIF27'	mRNA	-0.77085468	6.08E-04	1.38E-04
221830	'POLR1F'	mRNA	-0.770840017	7.36E-07	9.43E-08
23221	'RHOBTB2'	mRNA	-0.770821671	2.08E-12	1.24E-13
6165	'RPL35A'	mRNA	-0.770774098	9.65E-15	4.42E-16
2959	'GTF2B'	mRNA	-0.770381309	6.30E-08	6.86E-09
494513	'PJVK'	mRNA	-0.769676294	0.048207148	0.018094306
27316	'RBMX'	mRNA	-0.769531021	1.39E-13	7.20E-15
10464	'PIBF1'	mRNA	-0.768804591	4.67E-08	4.95E-09
1063	'CENPF'	mRNA	-0.768769629	5.80E-10	4.72E-11
5641	'LGMN'	mRNA	-0.768639591	4.16E-06	5.96E-07
128876	'FAM83C'	mRNA	-0.768639409	1.69E-11	1.12E-12
222255	'ATXN7L1'	mRNA	-0.768497011	2.51E-04	5.26E-05
10112	'KIF20A'	mRNA	-0.768455695	3.23E-10	2.53E-11
2967	'GTF2H3'	mRNA	-0.768185738	5.31E-09	4.87E-10
340485	'ACER2'	mRNA	-0.767793011	2.23E-04	4.60E-05
57396	'CLK4'	mRNA	-0.76778972	6.88E-06	1.04E-06
5499	'PPP1CA'	mRNA	-0.76777464	1.42E-13	7.37E-15
79133	'NDUFAF5'	mRNA	-0.767417231	8.67E-09	8.17E-10
196294	'IMMP1L'	mRNA	-0.767299673	1.63E-04	3.26E-05
4724	'NDUFS4'	mRNA	-0.767051444	1.81E-12	1.07E-13
6154	'RPL26'	mRNA	-0.766549164	6.06E-12	3.78E-13
2188	'FANCF'	mRNA	-0.766307573	5.70E-05	1.04E-05
54625	'PARP14'	mRNA	-0.766013483	1.26E-06	1.66E-07
22806	'IKZF3'	mRNA	-0.765998671	1.05E-04	2.03E-05
55028	'C17orf80'	mRNA	-0.765551864	1.75E-07	2.03E-08
79000	'AUNIP'	mRNA	-0.765183857	3.48E-06	4.92E-07
84100	'ARL6'	mRNA	-0.765076011	3.57E-06	5.06E-07
26095	'PTPN20'	mRNA	-0.76459804	1.68E-04	3.36E-05
6125	'RPL5'	mRNA	-0.763995306	4.33E-16	1.71E-17
494143	'CHAC2'	mRNA	-0.763787671	3.56E-05	6.22E-06
8536	'CAMK1'	mRNA	-0.763585278	0.02537489	0.008695402
51747	'LUC7L3'	mRNA	-0.762921796	1.36E-08	1.33E-09
7582	'ZNF33B'	mRNA	-0.762920214	4.41E-10	3.52E-11
51639	'SF3B6'	mRNA	-0.762873122	5.28E-13	2.93E-14
65084	'TMEM135'	mRNA	-0.762685825	3.52E-05	6.13E-06
388559	'ZNF888'	mRNA	-0.762586913	2.78E-05	4.76E-06
4784	'NFIX'	mRNA	-0.762398552	5.30E-07	6.62E-08
286257	'PAXX'	mRNA	-0.761969092	4.35E-06	6.26E-07
118738	'ZNF488'	mRNA	-0.761719683	3.67E-07	4.47E-08
7443	'VRK1'	mRNA	-0.760569505	1.43E-06	1.90E-07
254552	'NUDT8'	mRNA	-0.760053807	0.047912118	0.017965061
2263	'FGFR2'	mRNA	-0.760010071	5.80E-06	8.63E-07
521	'ATP5ME'	mRNA	-0.759832454	1.23E-12	7.15E-14
4698	'NDUFA5'	mRNA	-0.759670228	3.68E-10	2.90E-11
6772	'STAT1'	mRNA	-0.759551947	9.18E-10	7.67E-11
218	'ALDH3A1'	mRNA	-0.759183043	4.46E-05	7.95E-06
10535	'RNASEH2A'	mRNA	-0.758864334	5.75E-09	5.30E-10
57650	'CIP2A'	mRNA	-0.758812243	7.77E-07	1.00E-07
11157	'LSM6'	mRNA	-0.758671456	1.08E-05	1.70E-06
6945	'MLX'	mRNA	-0.757941477	9.06E-11	6.59E-12
729359	'PLIN4'	mRNA	-0.757507307	0.00585185	0.001677216
6845	'VAMP7'	mRNA	-0.756688459	1.01E-09	8.48E-11
5984	'RFC4'	mRNA	-0.755510745	3.75E-10	2.97E-11
4144	'MAT2A'	mRNA	-0.755346964	5.26E-12	3.26E-13
4358	'MPV17'	mRNA	-0.755334555	6.46E-10	5.30E-11
9401	'RECQL4'	mRNA	-0.754960965	1.85E-08	1.84E-09
30817	'ADGRE2'	mRNA	-0.754746731	0.001653629	4.09E-04
4826	'NNAT'	mRNA	-0.754005852	0.035386081	0.012686424
1678	'TIMM8A'	mRNA	-0.753951923	2.10E-04	4.31E-05
126432	'RINL'	mRNA	-0.75388807	8.30E-04	1.93E-04
64745	'METTL17'	mRNA	-0.753781944	6.23E-08	6.77E-09
11146	'GLMN'	mRNA	-0.753299994	4.24E-06	6.08E-07
83594	'NUDT12'	mRNA	-0.753055045	3.13E-08	3.21E-09
51750	'RTEL1'	mRNA	-0.752945006	9.62E-08	1.08E-08
1737	'DLAT'	mRNA	-0.752902437	1.71E-09	1.49E-10
81624	'DIAPH3'	mRNA	-0.752860948	7.30E-05	1.35E-05
64801	'ARV1'	mRNA	-0.752762785	6.02E-07	7.61E-08
29945	'ANAPC4'	mRNA	-0.752724951	2.68E-04	5.65E-05
5991	'RFX3'	mRNA	-0.752270159	0.002186657	5.59E-04
617	'BCS1L'	mRNA	-0.752189896	1.29E-05	2.05E-06
7072	'TIA1'	mRNA	-0.752110784	4.75E-08	5.04E-09
79666	'PLEKHF2'	mRNA	-0.752062041	1.90E-07	2.23E-08
138162	'C9orf116'	mRNA	-0.751948831	0.028309748	0.00985108
55610	'VPS50'	mRNA	-0.751765382	1.36E-06	1.81E-07
23767	'FLRT3'	mRNA	-0.75130259	6.60E-06	9.92E-07
26959	'HBP1'	mRNA	-0.749480049	2.02E-04	4.14E-05
3385	'ICAM3'	mRNA	-0.74926477	4.59E-04	1.01E-04
26468	'LHX6'	mRNA	-0.748879487	0.015271477	0.004913805
64151	'NCAPG'	mRNA	-0.748724958	9.16E-08	1.02E-08
89958	'SAPCD2'	mRNA	-0.748637205	1.85E-04	3.75E-05
158219	'TTC39B'	mRNA	-0.748085778	4.61E-06	6.68E-07
57231	'SNX14'	mRNA	-0.74782736	1.31E-09	1.12E-10
90390	'MED30'	mRNA	-0.746976853	1.66E-05	2.70E-06
11315	'PARK7'	mRNA	-0.746731482	3.24E-11	2.23E-12
153396	'TMEM161B'	mRNA	-0.746541948	7.78E-08	8.57E-09
55552	'ZNF823'	mRNA	-0.74652759	0.004139109	0.001135443
51444	'RNF138'	mRNA	-0.746196722	4.21E-08	4.44E-09
191	'AHCY'	mRNA	-0.74580575	4.42E-14	2.16E-15
5876	'RABGGTB'	mRNA	-0.745667872	6.11E-11	4.36E-12
4796	'TONSL'	mRNA	-0.745437768	5.14E-08	5.50E-09
10312	'TCIRG1'	mRNA	-0.745149203	3.07E-05	5.30E-06
10240	'MRPS31'	mRNA	-0.745127407	4.09E-06	5.85E-07
5095	'PCCA'	mRNA	-0.74479471	0.001891483	4.74E-04
54930	'HAUS4'	mRNA	-0.743869969	7.40E-08	8.14E-09
2648	'KAT2A'	mRNA	-0.743511792	8.33E-11	6.02E-12
84311	'MRPL45'	mRNA	-0.742350189	1.89E-12	1.12E-13
27089	'UQCRQ'	mRNA	-0.742158717	9.87E-13	5.66E-14
83732	'RIOK1'	mRNA	-0.741449868	4.05E-05	7.13E-06
29121	'CLEC2D'	mRNA	-0.739787391	0.007001816	0.002049846
10393	'ANAPC10'	mRNA	-0.738965218	7.04E-06	1.07E-06
57539	'WDR35'	mRNA	-0.738828597	1.01E-04	1.93E-05
126068	'ZNF441'	mRNA	-0.738778934	0.01268021	0.003992566
1719	'DHFR'	mRNA	-0.738617392	1.59E-07	1.84E-08
80055	'PGAP1'	mRNA	-0.738358955	6.76E-06	1.02E-06
153129	'SLC38A9'	mRNA	-0.738236787	3.40E-07	4.13E-08
1839	'HBEGF'	mRNA	-0.738119689	2.29E-04	4.74E-05
730394	'GTF2H2C_2'	mRNA	-0.737751309	8.36E-04	1.95E-04
284443	'ZNF493'	mRNA	-0.737330421	0.010606125	0.003265376
83879	'CDCA7'	mRNA	-0.737220574	1.84E-08	1.83E-09
5436	'POLR2G'	mRNA	-0.736727091	3.33E-11	2.30E-12
175	'AGA'	mRNA	-0.735892235	0.002547153	6.64E-04
9735	'KNTC1'	mRNA	-0.735405412	6.93E-09	6.46E-10
1725	'DHPS'	mRNA	-0.735027796	1.13E-06	1.48E-07
8726	'EED'	mRNA	-0.734875469	5.00E-06	7.31E-07
148206	'ZNF714'	mRNA	-0.733854892	3.00E-08	3.06E-09
5189	'PEX1'	mRNA	-0.733610356	3.19E-05	5.52E-06
148203	'ZNF738'	mRNA	-0.733490118	3.56E-05	6.21E-06
79915	'ATAD5'	mRNA	-0.733122393	4.03E-07	4.94E-08
6196	'RPS6KA2'	mRNA	-0.73308657	1.04E-04	1.99E-05
318	'NUDT2'	mRNA	-0.732883638	7.05E-07	9.00E-08
51102	'MECR'	mRNA	-0.732579779	1.21E-06	1.60E-07
10282	'BET1'	mRNA	-0.732543802	1.66E-09	1.44E-10
7978	'MTERF1'	mRNA	-0.732231595	1.29E-06	1.70E-07
91768	'CABLES1'	mRNA	-0.732188936	0.001785807	4.45E-04
11118	'BTN3A2'	mRNA	-0.732127482	4.42E-05	7.87E-06
5378	'PMS1'	mRNA	-0.731661645	1.65E-06	2.22E-07
79884	'MAP9'	mRNA	-0.731650218	0.010537294	0.0032405
51075	'TMX2'	mRNA	-0.731596888	1.29E-11	8.48E-13
388962	'BOLA3'	mRNA	-0.731451445	8.77E-08	9.76E-09
1841	'DTYMK'	mRNA	-0.731041157	8.00E-08	8.83E-09
54149	'C21orf91'	mRNA	-0.730984921	2.35E-06	3.24E-07
284001	'CCDC57'	mRNA	-0.730465928	4.90E-08	5.22E-09
7264	'GFUS'	mRNA	-0.730019483	1.68E-08	1.66E-09
23590	'PDSS1'	mRNA	-0.729235279	6.42E-04	1.46E-04
6636	'SNRPF'	mRNA	-0.729023948	1.44E-05	2.31E-06
51491	'NOP16'	mRNA	-0.728978411	1.89E-04	3.85E-05
2235	'FECH'	mRNA	-0.728406582	1.39E-07	1.60E-08
51001	'MTERF3'	mRNA	-0.728267313	8.37E-06	1.28E-06
8100	'IFT88'	mRNA	-0.727667671	0.006043428	0.001737794
92935	'MARS2'	mRNA	-0.727264856	0.001207054	2.90E-04
55137	'FIGN'	mRNA	-0.72720603	1.43E-04	2.82E-05
9881	'TRANK1'	mRNA	-0.727115664	0.012743398	0.004017384
3949	'LDLR'	mRNA	-0.726014256	5.92E-09	5.47E-10
25934	'NIPSNAP3A'	mRNA	-0.726000965	2.18E-07	2.58E-08
9352	'TXNL1'	mRNA	-0.725966416	3.77E-12	2.30E-13
4616	'GADD45B'	mRNA	-0.725947518	1.36E-05	2.17E-06
38	'ACAT1'	mRNA	-0.725856741	3.80E-10	3.01E-11
4327	'MMP19'	mRNA	-0.725705819	0.004936646	0.001388755
54819	'ZCCHC10'	mRNA	-0.725106536	7.70E-07	9.92E-08
522	'ATP5PF'	mRNA	-0.724672996	1.13E-12	6.51E-14
5445	'PON2'	mRNA	-0.724508253	3.99E-11	2.79E-12
9555	'MACROH2A1'	mRNA	-0.724323881	1.71E-13	9.00E-15
5145	'PDE6A'	mRNA	-0.724118918	0.044879746	0.016669549
10084	'PQBP1'	mRNA	-0.723608747	1.03E-07	1.17E-08
5364	'PLXNB1'	mRNA	-0.723414811	9.59E-06	1.49E-06
10641	'NPRL2'	mRNA	-0.723181708	3.27E-05	5.68E-06
57128	'LYRM4'	mRNA	-0.723170798	9.19E-09	8.71E-10
6775	'STAT4'	mRNA	-0.721972822	0.012766803	0.004025467
127255	'LRRIQ3'	mRNA	-0.721852153	0.001487156	3.64E-04
2040	'STOM'	mRNA	-0.721844366	3.35E-07	4.06E-08
11340	'EXOSC8'	mRNA	-0.721348182	1.40E-07	1.61E-08
5685	'PSMA4'	mRNA	-0.72112819	7.07E-10	5.83E-11
79077	'DCTPP1'	mRNA	-0.719995874	4.07E-06	5.82E-07
57110	'PLAAT1'	mRNA	-0.719810402	0.00224314	5.76E-04
6434	'TRA2B'	mRNA	-0.719725264	6.04E-07	7.65E-08
28958	'COA3'	mRNA	-0.719534281	4.96E-09	4.53E-10
51804	'SIX4'	mRNA	-0.719473818	1.46E-05	2.35E-06
125061	'AFMID'	mRNA	-0.719359418	2.42E-05	4.07E-06
388753	'COA6'	mRNA	-0.719239562	5.32E-09	4.89E-10
5091	'PC'	mRNA	-0.718514199	1.60E-05	2.59E-06
80169	'CTC1'	mRNA	-0.717934535	1.12E-04	2.18E-05
27165	'GLS2'	mRNA	-0.71775894	0.010161535	0.003110926
25886	'POC1A'	mRNA	-0.717737701	6.88E-05	1.27E-05
56648	'EIF5A2'	mRNA	-0.717650728	0.00256408	6.69E-04
728833	'FAM72D'	mRNA	-0.717638558	0.009266571	0.002802675
8790	'FPGT'	mRNA	-0.717417366	1.72E-08	1.70E-09
7295	'TXN'	mRNA	-0.717194566	1.19E-12	6.86E-14
25953	'PNKD'	mRNA	-0.716915688	4.40E-07	5.43E-08
114483834	'ABCF2-H2BE1'	mRNA	-0.71647408	2.99E-04	6.36E-05
132789	'GNPDA2'	mRNA	-0.716346534	1.74E-06	2.36E-07
6921	'ELOC'	mRNA	-0.716247546	2.09E-08	2.10E-09
285521	'COX18'	mRNA	-0.715779389	1.23E-08	1.19E-09
28990	'ASTE1'	mRNA	-0.714988457	0.002071171	5.27E-04
5523	'PPP2R3A'	mRNA	-0.714043343	2.35E-05	3.94E-06
79037	'PVRIG'	mRNA	-0.713825237	9.92E-04	2.35E-04
1964	'EIF1AX'	mRNA	-0.713600302	1.06E-07	1.19E-08
64376	'IKZF5'	mRNA	-0.713495366	5.27E-08	5.65E-09
79101	'TAF1D'	mRNA	-0.713228846	3.18E-09	2.85E-10
222236	'NAPEPLD'	mRNA	-0.713217942	6.44E-04	1.47E-04
7029	'TFDP2'	mRNA	-0.712810316	1.08E-07	1.23E-08
641	'BLM'	mRNA	-0.712551053	0.00543046	0.001543429
80705	'TSGA10'	mRNA	-0.712525047	0.018493356	0.006089276
1241	'LTB4R'	mRNA	-0.712357052	1.25E-04	2.43E-05
26610	'ELP4'	mRNA	-0.711968139	2.30E-05	3.86E-06
55732	'C1orf112'	mRNA	-0.711861246	3.24E-06	4.55E-07
6608	'SMO'	mRNA	-0.711187618	0.004907343	0.001379158
152519	'NIPAL1'	mRNA	-0.709949982	1.63E-06	2.19E-07
929	'CD14'	mRNA	-0.709420595	0.005193589	0.001469062
3460	'IFNGR2'	mRNA	-0.709007829	4.99E-09	4.56E-10
3921	'RPSA'	mRNA	-0.708929866	6.12E-14	3.05E-15
3281	'HSBP1'	mRNA	-0.70675279	2.16E-10	1.66E-11
27237	'ARHGEF16'	mRNA	-0.70667618	4.04E-06	5.77E-07
1120	'CHKB'	mRNA	-0.706393002	0.003813366	0.001035303
9984	'THOC1'	mRNA	-0.706312197	1.60E-06	2.14E-07
885	'CCK'	mRNA	-0.706104333	0.001953566	4.93E-04
509	'ATP5F1C'	mRNA	-0.705653966	2.08E-12	1.24E-13
55759	'WDR12'	mRNA	-0.705041337	2.51E-05	4.25E-06
57577	'CCDC191'	mRNA	-0.704658903	0.01309684	0.004138203
25871	'NEPRO'	mRNA	-0.704522684	2.01E-09	1.77E-10
114926	'SMIM19'	mRNA	-0.704507468	4.30E-05	7.64E-06
64928	'MRPL14'	mRNA	-0.704226148	1.79E-09	1.56E-10
10307	'APBB3'	mRNA	-0.70389625	0.004450945	0.001233699
10940	'POP1'	mRNA	-0.703814945	1.15E-04	2.23E-05
84661	'DPY30'	mRNA	-0.70374157	4.31E-11	3.04E-12
751071	'CSKMT'	mRNA	-0.703573002	0.009059322	0.002731494
51527	'GSKIP'	mRNA	-0.703549966	1.21E-08	1.18E-09
4258	'MGST2'	mRNA	-0.70248417	2.38E-06	3.28E-07
5971	'RELB'	mRNA	-0.70241018	0.01408829	0.004489564
60492	'CCDC90B'	mRNA	-0.701225796	1.11E-09	9.41E-11
22869	'ZNF510'	mRNA	-0.701159612	0.001332567	3.23E-04
26033	'ATRNL1'	mRNA	-0.701105929	0.032323288	0.011445067
6817	'SULT1A1'	mRNA	-0.7010687	2.33E-04	4.84E-05
29990	'PILRB'	mRNA	-0.700199803	2.44E-04	5.10E-05
25822	'DNAJB5'	mRNA	-0.700072733	0.008907289	0.002678773
51522	'TMEM14C'	mRNA	-0.699245745	4.42E-12	2.71E-13
51385	'ZNF589'	mRNA	-0.698558054	4.41E-04	9.71E-05
9585	'KIF20B'	mRNA	-0.698511254	5.06E-07	6.30E-08
25936	'NSL1'	mRNA	-0.69850697	5.96E-09	5.51E-10
5118	'PCOLCE'	mRNA	-0.698420958	0.035921222	0.012908012
51181	'DCXR'	mRNA	-0.698262185	3.16E-06	4.43E-07
26519	'TIMM10'	mRNA	-0.698217446	2.89E-06	4.04E-07
5889	'RAD51C'	mRNA	-0.698124602	4.91E-06	7.17E-07
389541	'LAMTOR4'	mRNA	-0.698120852	1.52E-07	1.76E-08
326625	'MMAB'	mRNA	-0.698057633	7.95E-06	1.22E-06
11258	'DCTN3'	mRNA	-0.697921871	9.51E-09	9.02E-10
729533	'FAM72A'	mRNA	-0.697831513	0.012733418	0.004013535
25901	'CCDC28A'	mRNA	-0.697006004	0.002336078	6.03E-04
9324	'HMGN3'	mRNA	-0.696788008	2.11E-08	2.12E-09
113510	'HELQ'	mRNA	-0.69659377	3.11E-05	5.37E-06
55847	'CISD1'	mRNA	-0.696239646	1.45E-06	1.93E-07
266977	'ADGRF1'	mRNA	-0.696056061	2.05E-05	3.41E-06
25898	'RCHY1'	mRNA	-0.695875553	1.83E-06	2.48E-07
55037	'PTCD3'	mRNA	-0.695080343	1.49E-09	1.29E-10
6647	'SOD1'	mRNA	-0.695006313	1.25E-10	9.26E-12
3329	'HSPD1'	mRNA	-0.694880927	2.68E-06	3.74E-07
64981	'MRPL34'	mRNA	-0.694802658	1.26E-07	1.45E-08
51247	'PAIP2'	mRNA	-0.694430013	1.95E-10	1.49E-11
9928	'KIF14'	mRNA	-0.694391228	5.15E-06	7.58E-07
57405	'SPC25'	mRNA	-0.694110694	9.65E-05	1.84E-05
84946	'LTV1'	mRNA	-0.693886888	4.06E-04	8.88E-05
79230	'ZNF557'	mRNA	-0.693828882	0.001580426	3.90E-04
2971	'GTF3A'	mRNA	-0.692469788	2.54E-07	3.02E-08
51023	'MRPS18C'	mRNA	-0.691580174	6.15E-08	6.68E-09
55005	'RMND1'	mRNA	-0.691404655	3.96E-06	5.64E-07
91869	'RFT1'	mRNA	-0.691239679	1.10E-05	1.73E-06
1958	'EGR1'	mRNA	-0.69103143	2.55E-04	5.36E-05
6231	'RPS26'	mRNA	-0.691010649	9.67E-08	1.09E-08
2110	'ETFDH'	mRNA	-0.690660892	2.65E-04	5.58E-05
84527	'ZNF559'	mRNA	-0.690550482	0.002518244	6.56E-04
221178	'SPATA13'	mRNA	-0.690443309	0.032288564	0.011429817
29970	'SCHIP1'	mRNA	-0.6902926	1.47E-05	2.36E-06
374879	'ZNF699'	mRNA	-0.690205543	0.003105707	8.28E-04
9553	'MRPL33'	mRNA	-0.690132887	5.57E-09	5.13E-10
10208	'USPL1'	mRNA	-0.689744299	2.67E-05	4.57E-06
6950	'TCP1'	mRNA	-0.689736469	1.52E-06	2.03E-07
23557	'SNAPIN'	mRNA	-0.688740791	1.11E-08	1.07E-09
26354	'GNL3'	mRNA	-0.688630827	3.59E-08	3.73E-09
8871	'SYNJ2'	mRNA	-0.688577707	2.05E-04	4.21E-05
3376	'IARS1'	mRNA	-0.688349461	1.05E-06	1.37E-07
140462	'ASB9'	mRNA	-0.688300023	0.008487914	0.002539852
26271	'FBXO5'	mRNA	-0.688298183	1.13E-04	2.19E-05
7098	'TLR3'	mRNA	-0.688286495	0.002676186	7.01E-04
84986	'ARHGAP19'	mRNA	-0.687933128	1.78E-04	3.59E-05
56928	'SPPL2B'	mRNA	-0.68683208	1.28E-05	2.04E-06
2521	'FUS'	mRNA	-0.686699451	8.95E-07	1.16E-07
388561	'ZNF761'	mRNA	-0.68653506	2.73E-04	5.76E-05
6902	'TBCA'	mRNA	-0.685862795	2.27E-10	1.75E-11
84541	'KBTBD8'	mRNA	-0.68573387	0.038009427	0.013767458
64757	'MTARC1'	mRNA	-0.685689466	2.86E-04	6.05E-05
51121	'RPL26L1'	mRNA	-0.685650876	2.16E-09	1.91E-10
928	'CD9'	mRNA	-0.685322692	1.97E-05	3.25E-06
9252	'RPS6KA5'	mRNA	-0.685308778	0.00323688	8.66E-04
10293	'TRAIP'	mRNA	-0.685241551	0.007852284	0.002326827
90701	'SEC11C'	mRNA	-0.685021359	1.23E-05	1.95E-06
80213	'TM2D3'	mRNA	-0.684701852	5.82E-05	1.06E-05
3015	'H2AZ1'	mRNA	-0.683595779	3.00E-07	3.61E-08
130355	'C2orf76'	mRNA	-0.683413137	0.003752878	0.001018053
10399	'RACK1'	mRNA	-0.683119357	1.45E-11	9.65E-13
6217	'RPS16'	mRNA	-0.682896442	1.68E-10	1.28E-11
113174	'SAAL1'	mRNA	-0.682313858	6.55E-04	1.49E-04
4700	'NDUFA6'	mRNA	-0.68208172	3.15E-07	3.81E-08
10733	'PLK4'	mRNA	-0.681987777	2.55E-05	4.33E-06
5096	'PCCB'	mRNA	-0.681941958	7.65E-07	9.85E-08
498	'ATP5F1A'	mRNA	-0.681573588	8.25E-13	4.68E-14
51315	'KRCC1'	mRNA	-0.68138728	2.46E-05	4.15E-06
9039	'UBA3'	mRNA	-0.681044596	1.60E-09	1.39E-10
285315	'C3orf33'	mRNA	-0.680829544	0.004603754	0.001282153
55703	'POLR3B'	mRNA	-0.680491215	0.004224883	0.001162414
55331	'ACER3'	mRNA	-0.680488221	4.24E-06	6.09E-07
81894	'SLC25A28'	mRNA	-0.680103425	1.41E-04	2.78E-05
55831	'EMC3'	mRNA	-0.679560994	1.87E-08	1.87E-09
10575	'CCT4'	mRNA	-0.679553822	8.88E-11	6.45E-12
25879	'DCAF13'	mRNA	-0.679467117	1.56E-06	2.09E-07
29080	'CCDC59'	mRNA	-0.679076987	2.67E-08	2.71E-09
90799	'CEP95'	mRNA	-0.67870475	1.24E-05	1.97E-06
55632	'G2E3'	mRNA	-0.678489306	3.13E-06	4.39E-07
9666	'DZIP3'	mRNA	-0.67832697	7.48E-05	1.39E-05
5308	'PITX2'	mRNA	-0.677977617	0.030641134	0.010772247
51659	'GINS2'	mRNA	-0.677663766	1.50E-06	2.01E-07
2739	'GLO1'	mRNA	-0.677122546	3.10E-09	2.77E-10
146857	'SLFN13'	mRNA	-0.677026975	1.15E-06	1.51E-07
55144	'LRRC8D'	mRNA	-0.676962899	7.02E-08	7.68E-09
27235	'COQ2'	mRNA	-0.676665041	1.63E-04	3.28E-05
9957	'HS3ST1'	mRNA	-0.676578081	2.21E-04	4.57E-05
167227	'DCP2'	mRNA	-0.676403955	8.04E-06	1.23E-06
54934	'KANSL2'	mRNA	-0.675766922	4.90E-06	7.15E-07
51174	'TUBD1'	mRNA	-0.67507757	2.08E-04	4.26E-05
5393	'EXOSC9'	mRNA	-0.675070613	3.99E-06	5.69E-07
116039	'OSR2'	mRNA	-0.674292737	0.001751093	4.35E-04
55172	'DNAAF2'	mRNA	-0.674287833	2.13E-06	2.92E-07
79628	'SH3TC2'	mRNA	-0.674158812	5.35E-06	7.89E-07
51531	'TRMO'	mRNA	-0.673647928	6.59E-04	1.50E-04
261729	'STEAP2'	mRNA	-0.673592538	0.016821141	0.005479262
892	'CCNC'	mRNA	-0.673429904	2.85E-07	3.42E-08
2035	'EPB41'	mRNA	-0.673350352	2.47E-05	4.18E-06
51602	'NOP58'	mRNA	-0.672932666	1.26E-04	2.46E-05
83439	'TCF7L1'	mRNA	-0.67282764	1.48E-04	2.95E-05
9419	'CRIPT'	mRNA	-0.672814388	1.19E-06	1.57E-07
55966	'AJAP1'	mRNA	-0.672376741	0.039093215	0.014222578
51538	'ZCCHC17'	mRNA	-0.672220085	9.81E-08	1.10E-08
55500	'ETNK1'	mRNA	-0.672104969	3.97E-07	4.85E-08
65991	'FUNDC2'	mRNA	-0.671412159	4.75E-08	5.04E-09
4603	'MYBL1'	mRNA	-0.671398262	0.004145921	0.001138172
2070	'EYA4'	mRNA	-0.671314951	2.14E-05	3.57E-06
637	'BID'	mRNA	-0.671276718	7.11E-05	1.31E-05
6427	'SRSF2'	mRNA	-0.671188367	8.64E-08	9.60E-09
2182	'ACSL4'	mRNA	-0.671129679	7.70E-07	9.93E-08
119392	'SFR1'	mRNA	-0.670893749	6.72E-07	8.53E-08
128272	'ARHGEF19'	mRNA	-0.670737434	2.55E-05	4.34E-06
25979	'DHRS7B'	mRNA	-0.669802881	2.29E-04	4.73E-05
3615	'IMPDH2'	mRNA	-0.669582138	3.71E-10	2.92E-11
6747	'SSR3'	mRNA	-0.66956186	1.59E-07	1.85E-08
6491	'STIL'	mRNA	-0.669353848	6.28E-05	1.15E-05
7023	'TFAP4'	mRNA	-0.669202325	6.46E-05	1.18E-05
63892	'THADA'	mRNA	-0.669137639	5.18E-05	9.31E-06
64965	'MRPS9'	mRNA	-0.668694047	5.25E-05	9.45E-06
127396	'ZNF684'	mRNA	-0.668567034	0.02775784	0.009632991
100529240	'ZNF816-ZNF321P'	mRNA	-0.667622287	0.005140439	0.001451475
7013	'TERF1'	mRNA	-0.667429222	1.13E-04	2.18E-05
84795	'PYROXD2'	mRNA	-0.667172614	0.009125965	0.002755113
26953	'RANBP6'	mRNA	-0.667125277	4.37E-07	5.38E-08
92106	'OXNAD1'	mRNA	-0.666938003	7.46E-05	1.38E-05
10221	'TRIB1'	mRNA	-0.666751978	0.003056639	8.12E-04
5191	'PEX7'	mRNA	-0.666477327	0.006554969	0.001904421
55787	'TXLNG'	mRNA	-0.66624972	1.61E-06	2.16E-07
51131	'PHF11'	mRNA	-0.665747957	0.009270929	0.002805016
55780	'ERMARD'	mRNA	-0.665591628	1.41E-04	2.79E-05
10352	'WARS2'	mRNA	-0.665441437	5.52E-06	8.16E-07
84190	'METTL25'	mRNA	-0.665419784	0.022172394	0.007480522
51319	'RSRC1'	mRNA	-0.665134516	2.74E-05	4.69E-06
376497	'SLC27A1'	mRNA	-0.665088586	0.018668815	0.00615426
3074	'HEXB'	mRNA	-0.664948179	1.53E-09	1.32E-10
10714	'POLD3'	mRNA	-0.664665824	8.41E-07	1.09E-07
9978	'RBX1'	mRNA	-0.663075636	1.66E-09	1.44E-10
112441434	'SHLD3'	mRNA	-0.662789186	0.002061243	5.24E-04
51550	'CINP'	mRNA	-0.662318703	8.01E-05	1.50E-05
8438	'RAD54L'	mRNA	-0.66228636	8.92E-04	2.09E-04
27109	'DMAC2L'	mRNA	-0.662004063	6.11E-06	9.11E-07
79783	'SUGCT'	mRNA	-0.661820741	1.58E-04	3.16E-05
10166	'SLC25A15'	mRNA	-0.660916672	0.003299423	8.85E-04
9045	'RPL14'	mRNA	-0.660391368	7.53E-12	4.77E-13
2483	'FRG1'	mRNA	-0.660389644	4.85E-08	5.16E-09
79863	'RBFA'	mRNA	-0.660212354	1.42E-05	2.27E-06
6274	'S100A3'	mRNA	-0.659941939	0.001185294	2.85E-04
10412	'NSA2'	mRNA	-0.659471757	6.82E-11	4.88E-12
57507	'ZNF608'	mRNA	-0.659204878	0.003285729	8.80E-04
102288414	'C11orf98'	mRNA	-0.658757373	5.05E-06	7.40E-07
994	'CDC25B'	mRNA	-0.658210309	2.08E-08	2.09E-09
54969	'HPF1'	mRNA	-0.658174983	0.002221132	5.70E-04
9582	'APOBEC3B'	mRNA	-0.658118329	0.016431324	0.005334151
59271	'EVA1C'	mRNA	-0.65775778	2.24E-05	3.75E-06
970	'CD70'	mRNA	-0.656925633	0.009188489	0.002776017
51256	'TBC1D7'	mRNA	-0.656617818	3.58E-05	6.25E-06
132949	'AASDH'	mRNA	-0.656429884	2.65E-05	4.52E-06
59286	'UBL5'	mRNA	-0.656357433	3.66E-09	3.29E-10
57561	'ARRDC3'	mRNA	-0.656256496	1.96E-07	2.31E-08
54495	'TMX3'	mRNA	-0.655926377	6.89E-07	8.77E-08
84191	'CIAO2A'	mRNA	-0.655492484	1.13E-09	9.64E-11
9847	'C2CD5'	mRNA	-0.655272617	4.39E-05	7.82E-06
51362	'CDC40'	mRNA	-0.654229012	9.75E-06	1.52E-06
403	'ARL3'	mRNA	-0.654211197	1.42E-07	1.64E-08
79053	'ALG8'	mRNA	-0.654046636	1.98E-05	3.28E-06
196483	'EEF2KMT'	mRNA	-0.654027609	3.74E-04	8.10E-05
400	'ARL1'	mRNA	-0.65402372	4.52E-08	4.77E-09
91975	'ZNF300'	mRNA	-0.653608203	6.74E-04	1.54E-04
64417	'TMEM267'	mRNA	-0.653506796	2.50E-06	3.47E-07
6193	'RPS5'	mRNA	-0.652800436	1.23E-11	8.02E-13
121053	'NOPCHAP1'	mRNA	-0.652433004	3.56E-08	3.68E-09
5683	'PSMA2'	mRNA	-0.652388224	9.62E-09	9.15E-10
9833	'MELK'	mRNA	-0.652196244	2.61E-07	3.10E-08
4863	'NPAT'	mRNA	-0.65192683	6.68E-06	1.01E-06
6218	'RPS17'	mRNA	-0.651639725	1.15E-09	9.76E-11
10329	'RXYLT1'	mRNA	-0.651031187	7.23E-05	1.34E-05
80817	'CEP44'	mRNA	-0.650395013	8.29E-06	1.27E-06
127933	'UHMK1'	mRNA	-0.650153729	7.75E-09	7.26E-10
1650	'DDOST'	mRNA	-0.649628719	4.13E-10	3.28E-11
84172	'POLR1B'	mRNA	-0.649184626	5.88E-05	1.07E-05
125488	'TTC39C'	mRNA	-0.649089086	7.74E-06	1.18E-06
3875	'KRT18'	mRNA	-0.648959482	1.02E-04	1.96E-05
6159	'RPL29'	mRNA	-0.648585829	1.08E-08	1.03E-09
80221	'ACSF2'	mRNA	-0.648446109	5.18E-05	9.32E-06
50512	'PODXL2'	mRNA	-0.64839916	7.62E-06	1.16E-06
29093	'MRPL22'	mRNA	-0.648256958	2.50E-07	2.97E-08
58505	'OSTC'	mRNA	-0.648131322	7.98E-10	6.63E-11
255394	'TCP11L2'	mRNA	-0.648096217	0.029696172	0.010397429
117145	'THEM4'	mRNA	-0.647774112	8.16E-06	1.25E-06
3656	'IRAK2'	mRNA	-0.64738786	0.048575181	0.018245848
11101	'ATE1'	mRNA	-0.647183146	9.99E-06	1.56E-06
7353	'UFD1'	mRNA	-0.647093177	4.43E-08	4.68E-09
3187	'HNRNPH1'	mRNA	-0.647057165	2.32E-10	1.79E-11
5055	'SERPINB2'	mRNA	-0.647055056	3.13E-06	4.39E-07
55795	'PCID2'	mRNA	-0.646914607	1.27E-08	1.23E-09
10102	'TSFM'	mRNA	-0.646782315	5.60E-06	8.28E-07
3783	'KCNN4'	mRNA	-0.646755282	1.32E-05	2.10E-06
83943	'IMMP2L'	mRNA	-0.646374334	0.002220505	5.69E-04
121642	'ALKBH2'	mRNA	-0.64634504	6.53E-05	1.20E-05
84167	'C19orf44'	mRNA	-0.645769915	0.017771889	0.005821318
54093	'SETD4'	mRNA	-0.645701069	4.92E-04	1.09E-04
57456	'KIAA1143'	mRNA	-0.645484397	5.47E-07	6.86E-08
54840	'APTX'	mRNA	-0.645197295	6.32E-07	8.02E-08
84061	'MAGT1'	mRNA	-0.645043268	3.15E-08	3.22E-09
51081	'MRPS7'	mRNA	-0.644692582	6.22E-06	9.29E-07
8872	'CDC123'	mRNA	-0.644565938	9.16E-08	1.02E-08
642	'BLMH'	mRNA	-0.64435328	7.73E-04	1.79E-04
55657	'ZNF692'	mRNA	-0.644091957	1.60E-04	3.20E-05
93594	'TBC1D31'	mRNA	-0.643954843	0.001899567	4.77E-04
57613	'FAM234B'	mRNA	-0.643644157	0.001141868	2.73E-04
65977	'PLEKHA3'	mRNA	-0.64359962	0.002702985	7.09E-04
1434	'CSE1L'	mRNA	-0.642942741	1.69E-06	2.28E-07
11052	'CPSF6'	mRNA	-0.642860838	2.01E-04	4.11E-05
27034	'ACAD8'	mRNA	-0.642606846	8.74E-06	1.35E-06
114879	'OSBPL5'	mRNA	-0.642102842	0.00246552	6.40E-04
29929	'ALG6'	mRNA	-0.641964192	8.59E-05	1.62E-05
11339	'OIP5'	mRNA	-0.641924777	5.94E-06	8.86E-07
56890	'MDM1'	mRNA	-0.641506586	0.001530025	3.76E-04
122970	'ACOT4'	mRNA	-0.641467749	0.045522131	0.016938292
54953	'ODR4'	mRNA	-0.640956054	1.81E-05	2.95E-06
8228	'PNPLA4'	mRNA	-0.640931066	8.40E-08	9.31E-09
57684	'ZBTB26'	mRNA	-0.64088909	2.97E-04	6.30E-05
79003	'MIS12'	mRNA	-0.640787842	1.96E-07	2.31E-08
7174	'TPP2'	mRNA	-0.640156967	3.21E-06	4.51E-07
54107	'POLE3'	mRNA	-0.640026186	1.37E-08	1.34E-09
90843	'TCEAL8'	mRNA	-0.63983821	3.07E-09	2.74E-10
27077	'B9D1'	mRNA	-0.639408212	5.24E-06	7.71E-07
55174	'INTS10'	mRNA	-0.638826527	3.33E-06	4.70E-07
25917	'THUMPD3'	mRNA	-0.638767563	2.13E-06	2.93E-07
79833	'GEMIN6'	mRNA	-0.638668108	2.39E-06	3.30E-07
57150	'SMIM8'	mRNA	-0.638135662	4.55E-04	1.00E-04
23595	'ORC3'	mRNA	-0.638073065	9.01E-07	1.17E-07
2189	'FANCG'	mRNA	-0.638038518	7.17E-05	1.32E-05
84083	'ZRANB3'	mRNA	-0.63714306	0.001572071	3.87E-04
10630	'PDPN'	mRNA	-0.636934071	7.01E-06	1.06E-06
[truncated: 4,855 more rows]
