# Supplementary material for: Differential roles of type I topoisomerases in regulating HPV pathogenesis
Source: Proc Natl Acad Sci U S A. 2026 Jan 2;123(1):e2526296123. doi: 10.1073/pnas.2526296123 (PMC12773723; doi:10.1073/pnas.2526296123)
Supplement: Supplementary file 3 — Dataset S02 (CSV) [file pnas.2526296123.sd02.csv]

Dataset 2: Represents the list of differentially regulated genes in TOP3____ knockdown cells compared to SCR control CIN612 cells obtained from RNA-seq analysis
Gene ID	Gene Symbol	Type	log2 (TOP3___KD / SCR)	Qvalue (TOP3___KD / SCR)	Pvalue(TOP3___KD / SCR)
8681	'JMJD7-PLA2G4B'	mRNA	-10.23855398	0.001569981	3.53E-04
10439	'OLFM1'	mRNA	-8.908621578	1.23E-07	1.09E-08
6444	'SGCD'	mRNA	-8.650334351	8.23E-07	8.60E-08
221823	'PRPS1L1'	mRNA	-8.535163066	1.31E-06	1.43E-07
140032	'RPS4Y2'	mRNA	-8.490675439	1.29E-06	1.40E-07
1281	'COL3A1'	mRNA	-8.125350921	2.29E-12	8.90E-14
728378	'POTEF'	mRNA	-7.786144693	6.99E-09	4.93E-10
84935	'MEDAG'	mRNA	-7.78448834	2.85E-05	4.24E-06
90665	'TBL1Y'	mRNA	-7.732120164	3.93E-05	6.03E-06
10814	'CPLX2'	mRNA	-7.478641971	8.04E-05	1.31E-05
653505	'PPIAL4A'	mRNA	-7.310319615	1.85E-04	3.28E-05
8284	'KDM5D'	mRNA	-7.274158807	2.22E-04	4.02E-05
7412	'VCAM1'	mRNA	-7.037645232	6.46E-04	1.32E-04
122011	'CSNK1A1L'	mRNA	-7.003275808	5.19E-04	1.03E-04
72	'ACTG2'	mRNA	-6.820473882	4.06E-32	1.54E-34
6192	'RPS4Y1'	mRNA	-6.782570118	1.35E-07	1.20E-08
23520	'ANP32C'	mRNA	-6.762482411	0.001332394	2.96E-04
692094	'MSMP'	mRNA	-6.707013	0.001838156	4.22E-04
653598	'PPIAL4C'	mRNA	-6.703864014	0.012499422	0.003655258
2949	'GSTM5'	mRNA	-6.615524301	2.29E-04	4.17E-05
728239	'MAGED4'	mRNA	-6.594207756	0.002981041	7.24E-04
1009	'CDH11'	mRNA	-6.523674798	2.77E-30	1.34E-32
3167	'HMX2'	mRNA	-6.511762297	2.86E-04	5.37E-05
89	'ACTN3'	mRNA	-6.412734744	4.72E-04	9.32E-05
140801	'RPL10L'	mRNA	-6.319691364	3.97E-20	5.51E-22
387923	'SERP2'	mRNA	-6.280342682	0.006555088	0.001746945
9086	'EIF1AY'	mRNA	-6.253363081	1.15E-12	4.21E-14
2846	'LPAR4'	mRNA	-6.202298085	0.008653856	0.002396416
25817	'TAFA5'	mRNA	-6.130342389	0.001341581	2.98E-04
4111	'MAGEA12'	mRNA	-6.029785806	0.039309037	0.013694698
23708	'GSPT2'	mRNA	-6.000030866	0.001623331	3.67E-04
7544	'ZFY'	mRNA	-5.95457228	0.017233649	0.005290088
5798	'PTPRN'	mRNA	-5.867617972	2.35E-45	3.74E-48
4499	'MT1M'	mRNA	-5.840093315	0.002955438	7.18E-04
5568	'PRKACG'	mRNA	-5.836759269	0.003726867	9.27E-04
5396	'PRRX1'	mRNA	-5.722342685	3.11E-23	2.81E-25
362	'AQP5'	mRNA	-5.620115045	5.67E-05	8.97E-06
129684	'CNTNAP5'	mRNA	-5.563767315	0.00650998	0.001733107
221357	'GSTA5'	mRNA	-5.548481315	0.047159855	0.016926543
645202	'LOC645202'	mRNA	-5.545924281	0.04609143	0.016478191
3739	'KCNA4'	mRNA	-5.540814772	0.0465359	0.016662608
5156	'PDGFRA'	mRNA	-5.533932319	9.96E-21	1.24E-22
150786	'RAB6D'	mRNA	-5.518096124	0.007754928	0.002117725
5232	'PGK2'	mRNA	-5.51217379	1.01E-04	1.69E-05
8287	'USP9Y'	mRNA	-5.417070144	2.04E-04	3.66E-05
70	'ACTC1'	mRNA	-5.403106684	2.83E-17	5.52E-19
58	'ACTA1'	mRNA	-5.377304105	2.66E-22	2.72E-24
59284	'CACNG7'	mRNA	-5.356671297	6.01E-09	4.17E-10
229	'ALDOB'	mRNA	-5.279236379	3.95E-10	2.22E-11
8653	'DDX3Y'	mRNA	-5.164438158	0.018231433	0.005657139
51299	'NRN1'	mRNA	-5.061238301	2.56E-17	4.97E-19
2892	'GRIA3'	mRNA	-5.035244602	6.88E-09	4.85E-10
343069	'HNRNPCL1'	mRNA	-5.034862643	0.00207188	4.83E-04
26059	'ERC2'	mRNA	-5.020043509	0.026834033	0.008839325
1293	'COL6A3'	mRNA	-5.017944224	2.32E-16	5.05E-18
131	'ADH7'	mRNA	-4.972009783	0.001196862	2.63E-04
25928	'SOSTDC1'	mRNA	-4.931918911	0.00170014	3.86E-04
5577	'PRKAR2B'	mRNA	-4.927238278	1.24E-10	6.42E-12
165	'AEBP1'	mRNA	-4.917558296	1.52E-48	1.67E-51
57687	'VAT1L'	mRNA	-4.891913581	0.01468038	0.004395261
1278	'COL1A2'	mRNA	-4.787651432	1.92E-12	7.32E-14
57616	'TSHZ3'	mRNA	-4.66349106	3.84E-04	7.39E-05
1558	'CYP2C8'	mRNA	-4.630165646	3.79E-07	3.71E-08
1990	'CELA1'	mRNA	-4.618967623	0.005224019	0.001352116
2895	'GRID2'	mRNA	-4.495379967	0.009447564	0.002653502
1292	'COL6A2'	mRNA	-4.458434648	1.68E-24	1.39E-26
646817	'SETSIP'	mRNA	-4.440760286	2.05E-04	3.69E-05
9229	'DLGAP1'	mRNA	-4.429757995	3.81E-05	5.83E-06
5764	'PTN'	mRNA	-4.389064421	1.74E-13	5.61E-15
339479	'BRINP3'	mRNA	-4.348430244	4.70E-09	3.20E-10
343637	'RSPO4'	mRNA	-4.260890852	8.59E-05	1.41E-05
100288485	'MTRNR2L7'	mRNA	-4.225830638	0.029694475	0.009922578
57526	'PCDH19'	mRNA	-4.151894797	8.42E-06	1.10E-06
6696	'SPP1'	mRNA	-4.123818069	1.50E-27	9.84E-30
338	'APOB'	mRNA	-4.074057908	8.79E-07	9.24E-08
646174	'C16orf90'	mRNA	-4.064146977	3.90E-07	3.83E-08
9843	'HEPH'	mRNA	-4.058596981	3.70E-09	2.48E-10
4843	'NOS2'	mRNA	-4.043520738	0.002662263	6.39E-04
338324	'S100A7A'	mRNA	-4.011018176	0.001623331	3.67E-04
85235	'H2AC12'	mRNA	-4.005886295	0.041224489	0.014453432
492	'ATP2B3'	mRNA	-3.933695285	0.049280342	0.01784251
358	'AQP1'	mRNA	-3.931875251	7.37E-14	2.24E-15
5243	'ABCB1'	mRNA	-3.732858293	2.93E-09	1.92E-10
2747	'GLUD2'	mRNA	-3.694056807	9.95E-04	2.14E-04
2255	'FGF10'	mRNA	-3.68978042	1.46E-05	2.01E-06
2019	'EN1'	mRNA	-3.674788859	4.55E-04	8.94E-05
729428	'GAGE12B'	mRNA	-3.668085464	1.74E-04	3.09E-05
775	'CACNA1C'	mRNA	-3.605746151	8.22E-06	1.07E-06
51046	'ST8SIA3'	mRNA	-3.595916673	0.002868142	6.95E-04
1960	'EGR3'	mRNA	-3.586157681	9.65E-10	5.82E-11
4837	'NNMT'	mRNA	-3.576210356	5.35E-102	1.17E-105
286097	'MICU3'	mRNA	-3.558500847	1.44E-05	1.99E-06
3975	'LHX1'	mRNA	-3.534077814	0.002475748	5.90E-04
9630	'GNA14'	mRNA	-3.521105773	0.044861106	0.015949796
286133	'SCARA5'	mRNA	-3.50297219	0.001274483	2.81E-04
81794	'ADAMTS10'	mRNA	-3.493638412	0.049914556	0.018107709
6474	'SHOX2'	mRNA	-3.485358429	5.37E-05	8.45E-06
25960	'ADGRA2'	mRNA	-3.462139497	2.58E-05	3.80E-06
3305	'HSPA1L'	mRNA	-3.451578561	2.32E-28	1.38E-30
342538	'NACA2'	mRNA	-3.438487871	5.72E-06	7.17E-07
23024	'PDZRN3'	mRNA	-3.436359263	1.51E-04	2.63E-05
33	'ACADL'	mRNA	-3.408621413	3.75E-05	5.72E-06
9626	'GUCA1C'	mRNA	-3.392768565	0.024313055	0.007884415
10891	'PPARGC1A'	mRNA	-3.387819106	6.12E-12	2.57E-13
79805	'VASH2'	mRNA	-3.379721422	4.70E-06	5.78E-07
1562	'CYP2C18'	mRNA	-3.367877725	1.20E-04	2.03E-05
53335	'BCL11A'	mRNA	-3.365040062	4.47E-12	1.84E-13
1674	'DES'	mRNA	-3.326374631	0.01427836	0.004252979
201191	'SAMD14'	mRNA	-3.305728189	0.004843107	0.001239984
4023	'LPL'	mRNA	-3.292469034	0.017808652	0.00550467
1745	'DLX1'	mRNA	-3.267836773	0.033325978	0.01130753
2313	'FLI1'	mRNA	-3.254595305	9.37E-05	1.55E-05
253738	'EBF3'	mRNA	-3.20110196	0.006384142	0.001695088
6372	'CXCL6'	mRNA	-3.195515441	7.35E-16	1.72E-17
6913	'TBX15'	mRNA	-3.154151969	5.52E-05	8.71E-06
55231	'CCDC87'	mRNA	-3.153771675	0.024587606	0.007990972
5136	'PDE1A'	mRNA	-3.12671817	1.66E-07	1.50E-08
3757	'KCNH2'	mRNA	-3.114314162	0.008860767	0.002466344
8309	'ACOX2'	mRNA	-3.097581025	0.001682763	3.81E-04
641455	'POTEM'	mRNA	-3.082558197	5.29E-08	4.34E-09
23533	'PIK3R5'	mRNA	-3.055990247	1.31E-06	1.42E-07
387856	'CCDC184'	mRNA	-3.027793576	8.06E-04	1.69E-04
3776	'KCNK2'	mRNA	-2.954625638	1.87E-09	1.18E-10
943	'TNFRSF8'	mRNA	-2.952054608	1.12E-05	1.51E-06
346673	'STRA8'	mRNA	-2.937891123	0.011087462	0.003181567
9865	'TRIL'	mRNA	-2.936865038	0.018637439	0.005810917
2239	'GPC4'	mRNA	-2.912212391	7.88E-09	5.58E-10
1356	'CP'	mRNA	-2.906515166	3.87E-11	1.87E-12
10562	'OLFM4'	mRNA	-2.893427285	1.01E-08	7.28E-10
283078	'MKX'	mRNA	-2.892145123	0.028204626	0.009356382
195814	'SDR16C5'	mRNA	-2.883724169	3.12E-31	1.35E-33
148753	'FAM163A'	mRNA	-2.813167457	0.020847166	0.00660046
23136	'EPB41L3'	mRNA	-2.79646413	1.28E-07	1.13E-08
2290	'FOXG1'	mRNA	-2.783595762	3.29E-09	2.18E-10
6279	'S100A8'	mRNA	-2.74428062	1.25E-06	1.35E-07
81931	'ZNF93'	mRNA	-2.728999236	6.00E-09	4.16E-10
90865	'IL33'	mRNA	-2.700455288	6.48E-19	1.04E-20
3310	'HSPA6'	mRNA	-2.699567129	3.62E-19	5.72E-21
5168	'ENPP2'	mRNA	-2.695942719	2.71E-04	5.05E-05
30832	'ZNF354C'	mRNA	-2.673631546	1.33E-10	6.92E-12
10382	'TUBB4A'	mRNA	-2.671744687	0.002654707	6.37E-04
163154	'PRR22'	mRNA	-2.662889615	2.45E-10	1.33E-11
285643	'KIF4B'	mRNA	-2.650358171	0.043240827	0.015269417
22844	'FRMPD1'	mRNA	-2.638841024	0.043305701	0.015298608
90589	'ZNF625'	mRNA	-2.637002664	9.55E-09	6.84E-10
54039	'PCBP3'	mRNA	-2.624125706	4.27E-09	2.88E-10
6252	'RTN1'	mRNA	-2.592570826	0.001611111	3.63E-04
55107	'ANO1'	mRNA	-2.56426554	0.012241527	0.00356709
26018	'LRIG1'	mRNA	-2.550620142	4.46E-13	1.54E-14
633	'BGN'	mRNA	-2.52155275	6.80E-24	5.74E-26
8522	'GAS7'	mRNA	-2.518201654	1.79E-13	5.81E-15
1301	'COL11A1'	mRNA	-2.513590175	0.027379923	0.009045626
6283	'S100A12'	mRNA	-2.511100963	2.10E-04	3.79E-05
7161	'TP73'	mRNA	-2.505722142	1.79E-22	1.74E-24
49860	'CRNN'	mRNA	-2.50231693	1.06E-07	9.17E-09
51458	'RHCG'	mRNA	-2.498979066	4.16E-04	8.10E-05
23452	'ANGPTL2'	mRNA	-2.496358909	2.51E-14	7.13E-16
4684	'NCAM1'	mRNA	-2.481561183	1.92E-05	2.72E-06
2555	'GABRA2'	mRNA	-2.480746166	0.013695384	0.004058309
2277	'VEGFD'	mRNA	-2.479116904	0.015629721	0.004730904
10576	'CCT2'	mRNA	-2.455708743	3.96E-07	3.90E-08
57333	'RCN3'	mRNA	-2.450893869	2.97E-05	4.43E-06
2898	'GRIK2'	mRNA	-2.449190324	5.98E-08	4.96E-09
2901	'GRIK5'	mRNA	-2.447528204	1.52E-07	1.36E-08
90649	'ZNF486'	mRNA	-2.429695619	8.76E-20	1.27E-21
729747	'ZNF878'	mRNA	-2.377574014	0.002647051	6.35E-04
84532	'ACSS1'	mRNA	-2.371308454	2.64E-23	2.37E-25
392490	'FLJ44635'	mRNA	-2.357566701	2.36E-21	2.72E-23
816	'CAMK2B'	mRNA	-2.355552867	9.28E-10	5.58E-11
56062	'KLHL4'	mRNA	-2.345082147	8.81E-07	9.28E-08
89866	'SEC16B'	mRNA	-2.32768698	0.033656561	0.011438433
79057	'PRRG3'	mRNA	-2.295568144	1.86E-09	1.17E-10
644943	'RASSF10'	mRNA	-2.291013293	9.05E-04	1.92E-04
5947	'RBP1'	mRNA	-2.286412004	2.84E-11	1.33E-12
110599588	'ASDURF'	mRNA	-2.286234204	2.33E-09	1.49E-10
107984126	'LOC107984126'	mRNA	-2.281736352	0.001134104	2.48E-04
2115	'ETV1'	mRNA	-2.273102052	1.37E-13	4.36E-15
11117	'EMILIN1'	mRNA	-2.262470731	7.87E-04	1.65E-04
4803	'NGF'	mRNA	-2.25236833	2.50E-04	4.61E-05
221061	'FAM171A1'	mRNA	-2.242163657	9.77E-07	1.04E-07
287	'ANK2'	mRNA	-2.22771599	3.93E-06	4.78E-07
79570	'NKAIN1'	mRNA	-2.219235678	0.015252122	0.004599886
654790	'PCP4L1'	mRNA	-2.218850422	0.014006473	0.004162011
55190	'NUDT11'	mRNA	-2.218727705	3.06E-10	1.69E-11
2620	'GAS2'	mRNA	-2.205089255	0.001621344	3.66E-04
6347	'CCL2'	mRNA	-2.204841335	0.045780488	0.016339418
432355	'SLURP2'	mRNA	-2.174525998	9.57E-04	2.05E-04
285386	'TPRG1'	mRNA	-2.173041649	4.41E-35	1.35E-37
4312	'MMP1'	mRNA	-2.167670887	6.05E-06	7.62E-07
57161	'PELI2'	mRNA	-2.160686713	5.88E-09	4.06E-10
220164	'DOK6'	mRNA	-2.153951433	0.038827941	0.013496116
6383	'SDC2'	mRNA	-2.148266319	5.83E-05	9.26E-06
84651	'SPINK7'	mRNA	-2.128790599	5.56E-12	2.33E-13
91181	'NUP210L'	mRNA	-2.114833991	0.037484823	0.012963501
4921	'DDR2'	mRNA	-2.110080225	6.44E-09	4.50E-10
50939	'IMPG2'	mRNA	-2.087941961	0.018481597	0.005758274
9547	'CXCL14'	mRNA	-2.07715037	4.01E-12	1.63E-13
6280	'S100A9'	mRNA	-2.072740792	1.27E-28	7.25E-31
2824	'GPM6B'	mRNA	-2.071333641	0.005295271	0.001373751
10656	'KHDRBS3'	mRNA	-2.047980024	0.042813605	0.015089501
388533	'KRTDAP'	mRNA	-2.044787253	8.46E-06	1.10E-06
1539	'CYLC2'	mRNA	-2.042934912	0.012479161	0.003646597
4953	'ODC1'	mRNA	-1.996669068	9.67E-06	1.28E-06
402415	'XKRX'	mRNA	-1.996010269	1.79E-11	8.24E-13
3239	'HOXD13'	mRNA	-1.995707609	0.002101014	4.91E-04
10642	'IGF2BP1'	mRNA	-1.990328292	5.96E-06	7.48E-07
389432	'SAMD5'	mRNA	-1.969827326	8.65E-10	5.18E-11
8320	'EOMES'	mRNA	-1.958773041	0.023034804	0.007404225
2051	'EPHB6'	mRNA	-1.957288792	0.016252078	0.004941558
653269	'POTEI'	mRNA	-1.956036398	0.011043476	0.003166523
79891	'ZNF671'	mRNA	-1.941519701	0.005224405	0.001352502
84541	'KBTBD8'	mRNA	-1.933527996	1.02E-08	7.35E-10
6450	'SH3BGR'	mRNA	-1.921842395	5.38E-04	1.07E-04
65008	'MRPL1'	mRNA	-1.920464432	1.49E-42	2.69E-45
9839	'ZEB2'	mRNA	-1.912089137	2.34E-11	1.09E-12
80108	'ZFP2'	mRNA	-1.896026529	0.021245731	0.006740627
2781	'GNAZ'	mRNA	-1.892611995	0.002629299	6.30E-04
3312	'HSPA8'	mRNA	-1.889890948	2.48E-23	2.22E-25
23500	'DAAM2'	mRNA	-1.880789241	2.39E-04	4.39E-05
55779	'CFAP44'	mRNA	-1.876197332	1.02E-16	2.12E-18
54209	'TREM2'	mRNA	-1.876039975	3.27E-08	2.62E-09
3575	'IL7R'	mRNA	-1.861347404	1.20E-11	5.36E-13
338382	'RAB7B'	mRNA	-1.86024338	1.84E-15	4.52E-17
430	'ASCL2'	mRNA	-1.850705123	2.27E-06	2.62E-07
25945	'NECTIN3'	mRNA	-1.848621199	2.90E-08	2.30E-09
6578	'SLCO2A1'	mRNA	-1.847356471	5.04E-11	2.46E-12
55520	'ELAC1'	mRNA	-1.836418571	1.10E-15	2.62E-17
1580	'CYP4B1'	mRNA	-1.834596523	1.58E-09	9.87E-11
157570	'ESCO2'	mRNA	-1.811945031	2.55E-16	5.59E-18
1374	'CPT1A'	mRNA	-1.806406775	2.25E-25	1.69E-27
4583	'MUC2'	mRNA	-1.803607446	4.30E-04	8.41E-05
284992	'CCDC150'	mRNA	-1.798165249	2.89E-09	1.90E-10
494143	'CHAC2'	mRNA	-1.79731372	8.79E-22	9.59E-24
55	'ACP3'	mRNA	-1.785996703	8.33E-05	1.37E-05
147015	'DHRS13'	mRNA	-1.781867182	8.14E-12	3.50E-13
6278	'S100A7'	mRNA	-1.775562981	5.27E-13	1.83E-14
100463289	'MTRNR2L5'	mRNA	-1.770008692	0.039344596	0.013710211
56241	'SUSD2'	mRNA	-1.74261833	1.47E-09	9.10E-11
26585	'GREM1'	mRNA	-1.739831498	2.35E-05	3.42E-06
116154	'PHACTR3'	mRNA	-1.738296421	2.14E-39	4.81E-42
10528	'NOP56'	mRNA	-1.71922065	2.84E-33	9.51E-36
345895	'RSPH4A'	mRNA	-1.714397929	0.018681905	0.005825805
387723	'C10orf143'	mRNA	-1.71405904	1.39E-05	1.91E-06
6999	'TDO2'	mRNA	-1.704772278	3.72E-04	7.12E-05
1462	'VCAN'	mRNA	-1.699509347	8.42E-05	1.38E-05
5063	'PAK3'	mRNA	-1.694053187	1.46E-04	2.53E-05
57727	'NCOA5'	mRNA	-1.675684503	1.07E-21	1.19E-23
26521	'TIMM8B'	mRNA	-1.675315234	7.31E-35	2.32E-37
2295	'FOXF2'	mRNA	-1.673274702	0.017090241	0.005238571
776	'CACNA1D'	mRNA	-1.669747822	0.011097088	0.003186154
9486	'CHST10'	mRNA	-1.667578675	0.034410692	0.011736234
130752	'MDH1B'	mRNA	-1.664663258	7.38E-09	5.21E-10
57690	'TNRC6C'	mRNA	-1.657523162	1.17E-05	1.58E-06
89795	'NAV3'	mRNA	-1.656569003	4.19E-04	8.17E-05
55703	'POLR3B'	mRNA	-1.655231709	7.10E-12	3.01E-13
29015	'SLC43A3'	mRNA	-1.651836137	2.54E-24	2.11E-26
345462	'ZNF879'	mRNA	-1.648489524	2.02E-06	2.30E-07
29078	'NDUFAF4'	mRNA	-1.643504184	1.25E-20	1.61E-22
150082	'LCA5L'	mRNA	-1.629594567	6.41E-08	5.33E-09
1291	'COL6A1'	mRNA	-1.625747083	1.46E-05	2.02E-06
8909	'ENDOU'	mRNA	-1.619403259	0.033401837	0.011340876
92935	'MARS2'	mRNA	-1.619218217	6.12E-13	2.14E-14
55110	'MAGOHB'	mRNA	-1.616333861	5.31E-20	7.52E-22
126638	'RPTN'	mRNA	-1.612047233	0.031315669	0.010543285
10196	'PRMT3'	mRNA	-1.611215461	3.08E-27	2.06E-29
2260	'FGFR1'	mRNA	-1.610641006	7.90E-08	6.69E-09
3848	'KRT1'	mRNA	-1.607051191	0.006368398	0.00168986
143244	'EIF5AL1'	mRNA	-1.605816073	7.52E-05	1.22E-05
1959	'EGR2'	mRNA	-1.605124362	0.014951431	0.004496905
100293516	'ZNF587B'	mRNA	-1.602935437	1.09E-20	1.37E-22
5207	'PFKFB1'	mRNA	-1.602463209	0.001995009	4.63E-04
400566	'C17orf97'	mRNA	-1.593363453	7.54E-04	1.57E-04
84100	'ARL6'	mRNA	-1.591045787	3.94E-20	5.45E-22
23228	'PLCL2'	mRNA	-1.589683231	3.44E-05	5.19E-06
26150	'RIBC2'	mRNA	-1.581718351	2.59E-07	2.45E-08
291	'SLC25A4'	mRNA	-1.573147331	4.00E-12	1.62E-13
134145	'ATPSCKMT'	mRNA	-1.572091971	8.03E-15	2.17E-16
57559	'STAMBPL1'	mRNA	-1.557008051	2.42E-09	1.56E-10
8187	'ZNF239'	mRNA	-1.552657303	2.71E-13	8.97E-15
440515	'ZNF506'	mRNA	-1.549987917	3.83E-04	7.37E-05
1272	'CNTN1'	mRNA	-1.548391443	3.32E-16	7.45E-18
284366	'KLK9'	mRNA	-1.548052121	0.011096551	0.003185391
84695	'LOXL3'	mRNA	-1.547739472	1.62E-05	2.25E-06
8436	'CAVIN2'	mRNA	-1.543028903	2.11E-32	7.75E-35
57016	'AKR1B10'	mRNA	-1.54090085	4.09E-11	1.98E-12
7474	'WNT5A'	mRNA	-1.532022118	2.04E-05	2.92E-06
9308	'CD83'	mRNA	-1.526629638	8.00E-04	1.68E-04
9938	'ARHGAP25'	mRNA	-1.525851838	4.61E-05	7.15E-06
7993	'UBXN8'	mRNA	-1.52281528	1.07E-13	3.38E-15
84520	'GON7'	mRNA	-1.518912438	9.47E-22	1.04E-23
64216	'TFB2M'	mRNA	-1.517284378	1.32E-24	1.08E-26
79072	'FASTKD3'	mRNA	-1.514816022	2.37E-23	2.10E-25
51660	'MPC1'	mRNA	-1.51474783	2.66E-25	2.02E-27
1719	'DHFR'	mRNA	-1.514091395	4.66E-25	3.68E-27
22943	'DKK1'	mRNA	-1.510913482	2.97E-36	8.96E-39
220042	'DDIAS'	mRNA	-1.509294272	4.73E-22	5.05E-24
100529241	'HSPE1-MOB4'	mRNA	-1.505187332	1.45E-07	1.29E-08
6783	'SULT1E1'	mRNA	-1.498919465	1.03E-15	2.44E-17
9816	'URB2'	mRNA	-1.498826126	1.91E-09	1.20E-10
23414	'ZFPM2'	mRNA	-1.49538687	9.52E-04	2.04E-04
51454	'GULP1'	mRNA	-1.494134537	1.74E-05	2.44E-06
151393	'RMDN2'	mRNA	-1.493652821	4.23E-09	2.85E-10
9982	'FGFBP1'	mRNA	-1.490884635	1.14E-36	3.30E-39
56902	'PNO1'	mRNA	-1.490469769	2.33E-19	3.58E-21
6925	'TCF4'	mRNA	-1.490337899	5.60E-14	1.67E-15
3624	'INHBA'	mRNA	-1.490179931	3.08E-06	3.66E-07
55010	'PARPBP'	mRNA	-1.484860347	1.75E-29	9.04E-32
283417	'DPY19L2'	mRNA	-1.480913882	9.55E-11	4.86E-12
8089	'YEATS4'	mRNA	-1.473317182	2.36E-32	8.82E-35
55872	'PBK'	mRNA	-1.473296396	1.53E-22	1.48E-24
10940	'POP1'	mRNA	-1.471580177	1.80E-15	4.42E-17
26493	'OR8B8'	mRNA	-1.471558476	0.049646647	0.017991466
54931	'TRMT10C'	mRNA	-1.471534953	1.64E-29	8.34E-32
59082	'CARD18'	mRNA	-1.464491848	0.026874747	0.008862478
26	'AOC1'	mRNA	-1.463404295	0.022102423	0.007054841
4085	'MAD2L1'	mRNA	-1.46041409	3.14E-28	1.93E-30
100288842	'B3GALT9'	mRNA	-1.458431466	9.20E-19	1.50E-20
113802	'HENMT1'	mRNA	-1.457352971	2.58E-20	3.39E-22
4130	'MAP1A'	mRNA	-1.455609314	0.011875289	0.003444745
346007	'EYS'	mRNA	-1.449697413	0.025728143	0.008419479
2619	'GAS1'	mRNA	-1.440025578	6.27E-06	7.92E-07
83857	'TMTC1'	mRNA	-1.439986415	1.06E-11	4.66E-13
54205	'CYCS'	mRNA	-1.435756488	1.41E-30	6.50E-33
55170	'PRMT6'	mRNA	-1.428855381	1.20E-12	4.41E-14
9134	'CCNE2'	mRNA	-1.427862424	1.04E-14	2.85E-16
26519	'TIMM10'	mRNA	-1.42687887	3.67E-20	4.99E-22
55003	'PAK1IP1'	mRNA	-1.425955557	1.53E-15	3.70E-17
309	'ANXA6'	mRNA	-1.421516341	1.10E-04	1.85E-05
10297	'APC2'	mRNA	-1.420700488	6.16E-06	7.77E-07
7504	'XK'	mRNA	-1.420446877	0.001578129	3.55E-04
5420	'PODXL'	mRNA	-1.41892234	4.33E-16	9.85E-18
118980	'SFXN2'	mRNA	-1.418464632	4.51E-09	3.06E-10
51645	'PPIL1'	mRNA	-1.418282476	2.21E-25	1.65E-27
4744	'NEFH'	mRNA	-1.414747788	5.55E-12	2.32E-13
8706	'B3GALNT1'	mRNA	-1.412205816	2.74E-10	1.50E-11
165055	'CCDC138'	mRNA	-1.410310565	1.60E-21	1.80E-23
1678	'TIMM8A'	mRNA	-1.408025755	1.39E-12	5.17E-14
1870	'E2F2'	mRNA	-1.407798514	5.97E-11	2.95E-12
57631	'LRCH2'	mRNA	-1.406206163	0.009138044	0.002554544
54556	'ING3'	mRNA	-1.404386626	4.01E-12	1.63E-13
5001	'ORC5'	mRNA	-1.404101545	1.82E-20	2.35E-22
57002	'YAE1'	mRNA	-1.399507141	3.27E-18	5.62E-20
6835	'SURF2'	mRNA	-1.398759646	2.07E-13	6.79E-15
102724594	'U2AF1L5'	mRNA	-1.397966887	2.39E-10	1.30E-11
63939	'FAM217B'	mRNA	-1.39463421	9.65E-25	7.78E-27
159371	'SLC35G1'	mRNA	-1.393044913	1.50E-07	1.34E-08
9532	'BAG2'	mRNA	-1.38830912	4.29E-13	1.47E-14
93663	'ARHGAP18'	mRNA	-1.388058757	2.96E-16	6.57E-18
9992	'KCNE2'	mRNA	-1.387231486	0.001100339	2.39E-04
28951	'TRIB2'	mRNA	-1.385677411	2.95E-14	8.48E-16
84733	'CBX2'	mRNA	-1.385258971	3.92E-07	3.86E-08
2674	'GFRA1'	mRNA	-1.384111468	1.24E-04	2.11E-05
9674	'KIAA0040'	mRNA	-1.383362175	1.02E-15	2.41E-17
131118	'DNAJC19'	mRNA	-1.382980377	7.60E-27	5.20E-29
516	'ATP5MC1'	mRNA	-1.382389703	1.83E-31	7.63E-34
163255	'ZNF540'	mRNA	-1.379473323	0.04266328	0.015023369
51136	'RNFT1'	mRNA	-1.378086917	9.57E-14	3.00E-15
1747	'DLX3'	mRNA	-1.376309184	2.14E-05	3.08E-06
54065	'SMIM11A'	mRNA	-1.375878975	2.43E-15	6.05E-17
221150	'SKA3'	mRNA	-1.374773454	2.12E-10	1.14E-11
254887	'ZDHHC23'	mRNA	-1.372628872	6.87E-09	4.84E-10
6373	'CXCL11'	mRNA	-1.372378556	1.53E-09	9.48E-11
285600	'KIAA0825'	mRNA	-1.371138461	9.34E-09	6.67E-10
374383	'NCR3LG1'	mRNA	-1.370466397	2.67E-13	8.82E-15
79930	'DOK3'	mRNA	-1.370274377	1.97E-05	2.80E-06
1000	'CDH2'	mRNA	-1.370172861	0.003429693	8.45E-04
260293	'CYP4X1'	mRNA	-1.367894923	5.16E-05	8.11E-06
643414	'LIPK'	mRNA	-1.366270696	0.024691674	0.008028855
84182	'MINDY4'	mRNA	-1.36549557	9.97E-07	1.06E-07
55172	'DNAAF2'	mRNA	-1.361685944	1.60E-19	2.42E-21
4234	'METTL1'	mRNA	-1.360541994	9.36E-11	4.76E-12
378708	'CENPS'	mRNA	-1.360144326	2.45E-11	1.15E-12
55247	'NEIL3'	mRNA	-1.353345991	1.18E-13	3.74E-15
283489	'CHAMP1'	mRNA	-1.353252961	5.51E-15	1.45E-16
112441434	'SHLD3'	mRNA	-1.352990441	1.53E-10	8.04E-12
401505	'TOMM5'	mRNA	-1.351494297	3.72E-20	5.08E-22
84946	'LTV1'	mRNA	-1.351147691	4.08E-12	1.66E-13
116442	'RAB39B'	mRNA	-1.348492582	0.024312743	0.00788298
26289	'AK5'	mRNA	-1.345311807	0.003337755	8.20E-04
9118	'INA'	mRNA	-1.344727701	2.86E-09	1.87E-10
1183	'CLCN4'	mRNA	-1.344485044	2.34E-06	2.71E-07
144363	'ETFRF1'	mRNA	-1.342217854	1.54E-20	1.98E-22
107987248	'LOC107987248'	mRNA	-1.340977909	0.011370663	0.003276546
57226	'LYRM2'	mRNA	-1.340024712	3.57E-21	4.23E-23
10622	'POLR3G'	mRNA	-1.339717125	5.43E-12	2.26E-13
65263	'PYCR3'	mRNA	-1.338419079	5.12E-08	4.19E-09
93081	'TEX30'	mRNA	-1.338194418	1.08E-24	8.73E-27
54529	'ASNSD1'	mRNA	-1.337533581	5.92E-23	5.45E-25
1634	'DCN'	mRNA	-1.337239421	3.12E-06	3.72E-07
65083	'NOL6'	mRNA	-1.335679974	5.44E-17	1.10E-18
27292	'DIMT1'	mRNA	-1.335393443	2.28E-28	1.35E-30
10082	'GPC6'	mRNA	-1.33484031	0.049728681	0.018023921
10926	'DBF4'	mRNA	-1.332489042	3.41E-18	5.94E-20
29929	'ALG6'	mRNA	-1.326731761	3.73E-15	9.52E-17
56256	'SERTAD4'	mRNA	-1.325892273	9.46E-04	2.02E-04
100271715	'ARHGEF33'	mRNA	-1.322867675	4.83E-12	1.99E-13
7431	'VIM'	mRNA	-1.321121038	0.014825128	0.004448351
10244	'RABEPK'	mRNA	-1.319983502	1.28E-10	6.64E-12
54504	'CPVL'	mRNA	-1.319571057	3.15E-21	3.70E-23
57001	'SDHAF3'	mRNA	-1.316007269	1.57E-23	1.39E-25
118672	'PSTK'	mRNA	-1.314659744	7.10E-10	4.19E-11
89958	'SAPCD2'	mRNA	-1.310590772	2.32E-10	1.25E-11
89884	'LHX4'	mRNA	-1.310445675	9.94E-08	8.55E-09
144608	'C12orf60'	mRNA	-1.307007445	3.28E-12	1.31E-13
79838	'TMC5'	mRNA	-1.306388759	2.91E-06	3.45E-07
10799	'RPP40'	mRNA	-1.305167313	8.44E-10	5.04E-11
7419	'VDAC3'	mRNA	-1.305028353	6.18E-23	5.76E-25
10269	'ZMPSTE24'	mRNA	-1.303165317	1.46E-17	2.75E-19
10468	'FST'	mRNA	-1.301887012	1.99E-06	2.26E-07
79989	'TTC26'	mRNA	-1.300465641	9.46E-09	6.77E-10
57463	'AMIGO1'	mRNA	-1.30026937	5.50E-05	8.68E-06
10785	'WDR4'	mRNA	-1.297604674	2.58E-09	1.67E-10
7043	'TGFB3'	mRNA	-1.293468188	0.002985895	7.26E-04
51805	'COQ3'	mRNA	-1.287630724	1.67E-12	6.31E-14
29880	'ALG5'	mRNA	-1.286889934	4.49E-25	3.52E-27
51491	'NOP16'	mRNA	-1.286235765	7.10E-11	3.54E-12
254170	'FBXO33'	mRNA	-1.284120664	5.85E-11	2.88E-12
7019	'TFAM'	mRNA	-1.28320149	9.02E-20	1.32E-21
84135	'UTP15'	mRNA	-1.282679677	7.17E-11	3.59E-12
120379	'PIH1D2'	mRNA	-1.281984788	5.33E-08	4.38E-09
56242	'ZNF253'	mRNA	-1.281429893	4.51E-06	5.53E-07
140862	'ISM1'	mRNA	-1.28131865	0.012355131	0.003604935
493911	'PHOSPHO2'	mRNA	-1.281264885	1.06E-05	1.41E-06
57405	'SPC25'	mRNA	-1.280035514	9.36E-13	3.38E-14
2252	'FGF7'	mRNA	-1.279976874	7.34E-10	4.34E-11
7015	'TERT'	mRNA	-1.279632202	0.003433989	8.47E-04
6507	'SLC1A3'	mRNA	-1.278185377	4.00E-19	6.39E-21
6428	'SRSF3'	mRNA	-1.27785993	3.05E-18	5.21E-20
171568	'POLR3H'	mRNA	-1.276965764	2.56E-11	1.20E-12
51200	'CPA4'	mRNA	-1.276457829	3.07E-21	3.58E-23
114483834	'ABCF2-H2BE1'	mRNA	-1.276291354	1.29E-10	6.70E-12
539	'ATP5PO'	mRNA	-1.275750605	3.10E-30	1.51E-32
171222	'UBE2L5'	mRNA	-1.274602914	0.03376087	0.011484989
93436	'ARMC6'	mRNA	-1.274502812	1.60E-10	8.44E-12
6434	'TRA2B'	mRNA	-1.273168287	1.64E-17	3.12E-19
90624	'LYRM7'	mRNA	-1.270065446	1.44E-19	2.15E-21
4715	'NDUFB9'	mRNA	-1.269568963	4.69E-30	2.32E-32
374393	'FAM111B'	mRNA	-1.267904548	1.26E-12	4.64E-14
360	'AQP3'	mRNA	-1.267147173	0.018378651	0.005716123
51154	'MRTO4'	mRNA	-1.261355812	1.35E-13	4.32E-15
7584	'ZNF35'	mRNA	-1.260875737	4.87E-10	2.78E-11
81848	'SPRY4'	mRNA	-1.258863589	8.72E-06	1.14E-06
170487	'ACTL10'	mRNA	-1.258208349	0.01819109	0.005638839
51095	'TRNT1'	mRNA	-1.256363167	2.94E-14	8.42E-16
134701	'RIPPLY2'	mRNA	-1.25541089	5.38E-05	8.47E-06
85004	'RERG'	mRNA	-1.254963403	4.85E-06	5.98E-07
116541	'MRPL54'	mRNA	-1.254737777	7.67E-22	8.28E-24
6850	'SYK'	mRNA	-1.254465943	1.85E-09	1.17E-10
2521	'FUS'	mRNA	-1.25336657	2.64E-18	4.46E-20
11146	'GLMN'	mRNA	-1.251582641	9.57E-14	3.00E-15
11052	'CPSF6'	mRNA	-1.249599947	3.37E-13	1.13E-14
55848	'PLGRKT'	mRNA	-1.248688776	5.04E-15	1.32E-16
79075	'DSCC1'	mRNA	-1.245660204	8.42E-14	2.60E-15
7846	'TUBA1A'	mRNA	-1.24544202	2.80E-06	3.30E-07
9836	'LCMT2'	mRNA	-1.245205264	1.99E-06	2.26E-07
64801	'ARV1'	mRNA	-1.245170178	2.50E-15	6.25E-17
3790	'KCNS3'	mRNA	-1.244915242	4.80E-04	9.48E-05
6542	'SLC7A2'	mRNA	-1.244079601	1.23E-05	1.68E-06
64147	'KIF9'	mRNA	-1.242730918	4.20E-09	2.83E-10
199777	'ZNF626'	mRNA	-1.24227078	4.28E-07	4.25E-08
4697	'NDUFA4'	mRNA	-1.241991511	3.49E-27	2.36E-29
3772	'KCNJ15'	mRNA	-1.241328973	2.81E-18	4.79E-20
9609	'RAB36'	mRNA	-1.241256582	1.14E-06	1.22E-07
129831	'RBM45'	mRNA	-1.237847616	1.20E-08	8.77E-10
4830	'NME1'	mRNA	-1.237719786	2.77E-16	6.12E-18
165679	'SPTSSB'	mRNA	-1.236833105	1.15E-05	1.55E-06
25926	'NOL11'	mRNA	-1.236673837	4.25E-15	1.10E-16
51182	'HSPA14'	mRNA	-1.236382972	2.81E-14	8.01E-16
51367	'POP5'	mRNA	-1.236064036	1.13E-11	5.05E-13
1848	'DUSP6'	mRNA	-1.232586849	8.89E-19	1.44E-20
84319	'CMSS1'	mRNA	-1.230830896	9.85E-18	1.83E-19
153364	'MBLAC2'	mRNA	-1.230491466	3.75E-11	1.80E-12
57380	'MRS2'	mRNA	-1.230285872	1.85E-18	3.08E-20
10190	'TXNDC9'	mRNA	-1.230170884	1.34E-24	1.10E-26
118932	'ANKRD22'	mRNA	-1.227536502	1.11E-08	8.03E-10
221143	'EEF1AKMT1'	mRNA	-1.227240197	2.88E-07	2.75E-08
374462	'PTPRQ'	mRNA	-1.22606014	0.004860125	0.00124594
708	'C1QBP'	mRNA	-1.223189714	2.92E-21	3.40E-23
1270	'CNTF'	mRNA	-1.220804528	0.038319499	0.013298379
6637	'SNRPG'	mRNA	-1.219282962	6.60E-28	4.27E-30
7978	'MTERF1'	mRNA	-1.218949823	5.44E-15	1.43E-16
2919	'CXCL1'	mRNA	-1.213434853	0.015665144	0.004744203
10736	'SIX2'	mRNA	-1.212872613	0.043726123	0.015469554
10376	'TUBA1B'	mRNA	-1.211970311	1.33E-11	5.96E-13
84279	'PRADC1'	mRNA	-1.211906848	1.68E-11	7.66E-13
10212	'DDX39A'	mRNA	-1.211627068	3.84E-14	1.13E-15
2965	'GTF2H1'	mRNA	-1.211424774	2.23E-19	3.42E-21
150737	'TTC30B'	mRNA	-1.210997682	1.25E-06	1.35E-07
51050	'PI15'	mRNA	-1.207042628	0.03423301	0.01166625
622	'BDH1'	mRNA	-1.206779475	2.45E-15	6.12E-17
54536	'EXOC6'	mRNA	-1.20676529	2.82E-05	4.19E-06
1164	'CKS2'	mRNA	-1.204605385	9.16E-27	6.33E-29
91120	'ZNF682'	mRNA	-1.204318034	0.006789773	0.00181954
55862	'ECHDC1'	mRNA	-1.20389173	4.73E-22	5.05E-24
100996928	'FMC1-LUC7L2'	mRNA	-1.202047162	5.78E-09	3.99E-10
92170	'MTG1'	mRNA	-1.201499452	3.70E-17	7.32E-19
347240	'KIF24'	mRNA	-1.199528654	7.16E-11	3.58E-12
84622	'ZNF594'	mRNA	-1.199391404	0.003785839	9.43E-04
57102	'C12orf4'	mRNA	-1.199165219	3.71E-12	1.49E-13
80746	'TSEN2'	mRNA	-1.196746104	1.24E-09	7.54E-11
29088	'MRPL15'	mRNA	-1.19516265	1.19E-16	2.49E-18
286	'ANK1'	mRNA	-1.193846915	6.00E-04	1.21E-04
219844	'HYLS1'	mRNA	-1.193627435	1.20E-11	5.33E-13
10936	'GPR75'	mRNA	-1.193332871	0.02564025	0.008386499
729991	'BORCS8'	mRNA	-1.192653711	2.21E-10	1.19E-11
5427	'POLE2'	mRNA	-1.188479037	1.62E-14	4.53E-16
54951	'COMMD8'	mRNA	-1.188409357	4.03E-20	5.61E-22
8495	'PPFIBP2'	mRNA	-1.188174489	2.00E-04	3.59E-05
84154	'RPF2'	mRNA	-1.187599017	1.51E-14	4.20E-16
5042	'PABPC3'	mRNA	-1.187325036	1.12E-05	1.50E-06
4116	'MAGOH'	mRNA	-1.186091269	8.15E-12	3.51E-13
23590	'PDSS1'	mRNA	-1.185375379	2.76E-08	2.18E-09
10253	'SPRY2'	mRNA	-1.184293099	1.24E-10	6.41E-12
55900	'ZNF302'	mRNA	-1.183042309	2.31E-07	2.16E-08
25999	'CLIP3'	mRNA	-1.179876299	0.013772386	0.004084147
9589	'WTAP'	mRNA	-1.179491196	2.10E-21	2.39E-23
408	'ARRB1'	mRNA	-1.179385111	0.01209947	0.003521052
4552	'MTRR'	mRNA	-1.178623542	4.26E-13	1.45E-14
3670	'ISL1'	mRNA	-1.178109107	2.23E-06	2.57E-07
84275	'SLC25A33'	mRNA	-1.177487223	1.59E-08	1.20E-09
54943	'DNAJC28'	mRNA	-1.174146572	0.008668702	0.002403379
147657	'ZNF480'	mRNA	-1.173972918	1.49E-08	1.11E-09
90701	'SEC11C'	mRNA	-1.17366319	4.40E-13	1.51E-14
1349	'COX7B'	mRNA	-1.173094629	2.63E-22	2.67E-24
196294	'IMMP1L'	mRNA	-1.172709253	2.02E-09	1.28E-10
51023	'MRPS18C'	mRNA	-1.172376245	1.15E-17	2.16E-19
7257	'TSNAX'	mRNA	-1.172294015	3.37E-20	4.53E-22
115253422	'DUS4L-BCAP29'	mRNA	-1.170968131	2.08E-05	2.97E-06
7099	'TLR4'	mRNA	-1.168628516	0.007037467	0.001895563
10257	'ABCC4'	mRNA	-1.168566906	3.00E-11	1.41E-12
9741	'LAPTM4A'	mRNA	-1.168561501	8.30E-21	1.02E-22
220992	'ZNF485'	mRNA	-1.16790031	1.17E-08	8.52E-10
28990	'ASTE1'	mRNA	-1.166242695	1.84E-07	1.67E-08
91893	'FDXACB1'	mRNA	-1.165836326	3.28E-05	4.93E-06
54534	'MRPL50'	mRNA	-1.164878141	7.06E-18	1.29E-19
81853	'TMEM14B'	mRNA	-1.16412545	2.35E-20	3.07E-22
3336	'HSPE1'	mRNA	-1.163076864	1.43E-15	3.44E-17
64983	'MRPL32'	mRNA	-1.162652884	3.79E-21	4.50E-23
3131	'HLF'	mRNA	-1.162537157	0.006998683	0.001882431
9156	'EXO1'	mRNA	-1.158216468	9.42E-10	5.67E-11
4144	'MAT2A'	mRNA	-1.156361819	3.59E-14	1.04E-15
55437	'STRADB'	mRNA	-1.155255184	1.84E-09	1.16E-10
158	'ADSL'	mRNA	-1.153383515	6.61E-18	1.20E-19
9533	'POLR1C'	mRNA	-1.152914044	1.76E-14	4.94E-16
5519	'PPP2R1B'	mRNA	-1.151761272	8.31E-16	1.95E-17
113115	'MTFR2'	mRNA	-1.151714318	3.06E-08	2.44E-09
7314	'UBB'	mRNA	-1.151660216	5.96E-23	5.52E-25
125988	'MICOS13'	mRNA	-1.150303063	9.80E-18	1.82E-19
200845	'KCTD6'	mRNA	-1.148604961	3.08E-10	1.70E-11
100526832	'PHOSPHO2-KLHL23'	mRNA	-1.148563011	0.005596152	0.00146224
6059	'ABCE1'	mRNA	-1.146665311	1.14E-13	3.63E-15
6248	'RSC1A1'	mRNA	-1.145653122	0.001301694	2.88E-04
91768	'CABLES1'	mRNA	-1.144234986	2.09E-06	2.40E-07
387496	'RASL11A'	mRNA	-1.143293591	0.006353587	0.001685582
25842	'ASF1A'	mRNA	-1.140458302	2.97E-15	7.50E-17
79736	'TEFM'	mRNA	-1.140370958	4.85E-12	2.01E-13
6275	'S100A4'	mRNA	-1.13968283	1.01E-08	7.25E-10
929	'CD14'	mRNA	-1.139143194	3.25E-06	3.89E-07
345643	'MCIDAS'	mRNA	-1.137259401	0.002038988	4.74E-04
262	'AMD1'	mRNA	-1.135736246	1.74E-16	3.70E-18
55635	'DEPDC1'	mRNA	-1.135576185	2.17E-18	3.65E-20
1964	'EIF1AX'	mRNA	-1.135376977	2.65E-16	5.82E-18
80010	'RMI1'	mRNA	-1.134457672	2.81E-15	7.06E-17
117145	'THEM4'	mRNA	-1.133355529	5.41E-14	1.61E-15
23212	'RRS1'	mRNA	-1.13207088	4.26E-07	4.22E-08
23464	'GCAT'	mRNA	-1.131135095	1.68E-07	1.51E-08
100532726	'NDUFC2-KCTD14'	mRNA	-1.130698929	4.30E-08	3.50E-09
3569	'IL6'	mRNA	-1.128540036	9.89E-05	1.64E-05
132430	'PABPC4L'	mRNA	-1.127547344	0.013498839	0.003993407
2618	'GART'	mRNA	-1.127453794	4.65E-18	8.23E-20
7580	'ZNF32'	mRNA	-1.126692909	1.41E-15	3.38E-17
55789	'DEPDC1B'	mRNA	-1.12666315	3.62E-19	5.73E-21
5803	'PTPRZ1'	mRNA	-1.125898929	8.21E-04	1.73E-04
983	'CDK1'	mRNA	-1.124599269	3.10E-19	4.86E-21
105375809	'LOC105375809'	mRNA	-1.124454098	0.00763041	0.002077028
5608	'MAP2K6'	mRNA	-1.124445564	9.22E-04	1.96E-04
118472	'ZNF511'	mRNA	-1.12173277	6.63E-10	3.88E-11
4670	'HNRNPM'	mRNA	-1.121494257	2.54E-11	1.19E-12
7594	'ZNF43'	mRNA	-1.120859703	1.25E-04	2.13E-05
84315	'MON1A'	mRNA	-1.120856179	5.20E-05	8.16E-06
9946	'CRYZL1'	mRNA	-1.119654682	2.96E-14	8.52E-16
58477	'SRPRB'	mRNA	-1.117920394	1.32E-13	4.21E-15
4059	'BCAM'	mRNA	-1.116523566	6.81E-13	2.40E-14
54850	'FBXL12'	mRNA	-1.116311275	1.56E-07	1.40E-08
51018	'RRP15'	mRNA	-1.115564326	9.64E-09	6.92E-10
3151	'HMGN2'	mRNA	-1.115328006	8.91E-23	8.45E-25
56052	'ALG1'	mRNA	-1.114658436	1.63E-10	8.60E-12
79711	'IPO4'	mRNA	-1.114322598	3.23E-09	2.13E-10
51661	'FKBP7'	mRNA	-1.112678344	8.26E-04	1.74E-04
54821	'ERCC6L'	mRNA	-1.112372769	2.22E-08	1.72E-09
10165	'SLC25A13'	mRNA	-1.110852931	1.32E-09	8.15E-11
133015	'PACRGL'	mRNA	-1.109862732	2.32E-11	1.08E-12
23338	'JADE2'	mRNA	-1.109600383	2.36E-16	5.14E-18
25879	'DCAF13'	mRNA	-1.108380646	2.81E-14	8.03E-16
6988	'TCTA'	mRNA	-1.108004679	6.75E-10	3.97E-11
80304	'WDCP'	mRNA	-1.10751106	1.96E-08	1.50E-09
2966	'GTF2H2'	mRNA	-1.106321254	3.28E-11	1.57E-12
79023	'NUP37'	mRNA	-1.106081912	3.29E-20	4.40E-22
55032	'SLC35A5'	mRNA	-1.105748161	1.11E-18	1.82E-20
10360	'NPM3'	mRNA	-1.104420654	2.91E-19	4.54E-21
119559	'SFXN4'	mRNA	-1.103027608	3.50E-16	7.91E-18
56993	'TOMM22'	mRNA	-1.102402945	3.39E-14	9.83E-16
51227	'PIGP'	mRNA	-1.102263132	2.44E-08	1.91E-09
11339	'OIP5'	mRNA	-1.10122395	4.56E-14	1.35E-15
522	'ATP5PF'	mRNA	-1.100930258	3.39E-22	3.51E-24
57129	'MRPL47'	mRNA	-1.099499631	1.76E-15	4.29E-17
2187	'FANCB'	mRNA	-1.099435948	8.95E-08	7.65E-09
5557	'PRIM1'	mRNA	-1.098998582	2.67E-15	6.71E-17
5684	'PSMA3'	mRNA	-1.098804442	4.92E-20	6.94E-22
5499	'PPP1CA'	mRNA	-1.097992774	3.60E-20	4.88E-22
91298	'C12orf29'	mRNA	-1.097189044	1.41E-18	2.33E-20
64422	'ATG3'	mRNA	-1.095712859	6.38E-18	1.15E-19
332	'BIRC5'	mRNA	-1.094314872	3.52E-15	8.96E-17
129401	'NUP35'	mRNA	-1.093586652	9.17E-11	4.65E-12
79896	'THNSL1'	mRNA	-1.092385277	1.67E-04	2.94E-05
5198	'PFAS'	mRNA	-1.092268551	1.61E-11	7.32E-13
23404	'EXOSC2'	mRNA	-1.091593041	1.81E-12	6.84E-14
24147	'FJX1'	mRNA	-1.089157952	2.02E-07	1.87E-08
154661	'RUNDC3B'	mRNA	-1.088852869	0.023434985	0.007564105
219927	'MRPL21'	mRNA	-1.088640935	2.10E-17	4.05E-19
54677	'CROT'	mRNA	-1.088280516	4.74E-15	1.23E-16
10438	'C1D'	mRNA	-1.088236489	3.87E-20	5.31E-22
728340	'GTF2H2C'	mRNA	-1.087491595	8.16E-15	2.20E-16
10551	'AGR2'	mRNA	-1.086697883	0.046923848	0.016822096
11235	'PDCD10'	mRNA	-1.085737207	2.01E-21	2.29E-23
8318	'CDC45'	mRNA	-1.085716924	3.73E-09	2.50E-10
7965	'AIMP2'	mRNA	-1.085630415	2.91E-12	1.14E-13
54537	'SHLD2'	mRNA	-1.08541769	5.05E-17	1.01E-18
912	'CD1D'	mRNA	-1.085038021	0.044858621	0.015945365
3161	'HMMR'	mRNA	-1.084735337	4.73E-20	6.64E-22
6241	'RRM2'	mRNA	-1.084151834	3.48E-10	1.95E-11
4712	'NDUFB6'	mRNA	-1.084114577	2.50E-20	3.28E-22
3682	'ITGAE'	mRNA	-1.083140004	4.48E-13	1.55E-14
7443	'VRK1'	mRNA	-1.083052142	3.75E-12	1.51E-13
81689	'ISCA1'	mRNA	-1.0818363	8.33E-14	2.57E-15
401466	'RBIS'	mRNA	-1.080958412	6.04E-17	1.22E-18
4686	'NCBP1'	mRNA	-1.078900488	2.39E-11	1.11E-12
898	'CCNE1'	mRNA	-1.077823863	3.74E-05	5.71E-06
9521	'EEF1E1'	mRNA	-1.077791269	1.42E-09	8.77E-11
440574	'MICOS10'	mRNA	-1.076530307	4.52E-16	1.04E-17
2791	'GNG11'	mRNA	-1.075583539	0.002596353	6.21E-04
51540	'SCLY'	mRNA	-1.075505499	2.22E-05	3.21E-06
10827	'FAM114A2'	mRNA	-1.075056476	3.86E-12	1.56E-13
139818	'DOCK11'	mRNA	-1.073733293	0.022059386	0.007035058
348654	'GEN1'	mRNA	-1.073515873	4.98E-14	1.47E-15
2135	'EXTL2'	mRNA	-1.07280871	3.48E-11	1.67E-12
6877	'TAF5'	mRNA	-1.072666324	1.84E-06	2.07E-07
8790	'FPGT'	mRNA	-1.072408197	1.01E-14	2.79E-16
29071	'C1GALT1C1'	mRNA	-1.071678627	1.80E-15	4.42E-17
1677	'DFFB'	mRNA	-1.070792878	1.68E-06	1.89E-07
79866	'BORA'	mRNA	-1.070792669	1.04E-11	4.57E-13
53832	'IL20RA'	mRNA	-1.070169356	1.60E-10	8.40E-12
10061	'ABCF2'	mRNA	-1.070050587	5.87E-09	4.05E-10
51003	'MED31'	mRNA	-1.069890862	1.35E-12	5.03E-14
23421	'ITGB3BP'	mRNA	-1.068713569	3.32E-18	5.74E-20
54517	'PUS7'	mRNA	-1.068680767	2.54E-08	1.99E-09
2110	'ETFDH'	mRNA	-1.068011062	9.20E-09	6.57E-10
4756	'NEO1'	mRNA	-1.067354325	2.09E-07	1.94E-08
1290	'COL5A2'	mRNA	-1.067072838	0.010188015	0.002888019
23658	'LSM5'	mRNA	-1.06497253	3.10E-14	8.94E-16
84294	'UTP23'	mRNA	-1.063710841	1.99E-12	7.65E-14
10629	'TAF6L'	mRNA	-1.063677354	7.22E-07	7.48E-08
51001	'MTERF3'	mRNA	-1.062343444	2.33E-10	1.26E-11
55299	'BRIX1'	mRNA	-1.062106836	2.04E-13	6.65E-15
51714	'SELENOT'	mRNA	-1.060859872	3.41E-18	5.95E-20
58492	'ZNF77'	mRNA	-1.060124446	9.75E-04	2.09E-04
54826	'GIN1'	mRNA	-1.059877666	5.49E-11	2.69E-12
25936	'NSL1'	mRNA	-1.056963494	1.32E-16	2.79E-18
23171	'GPD1L'	mRNA	-1.056559892	1.32E-09	8.06E-11
84450	'ZNF512'	mRNA	-1.05647984	8.46E-10	5.06E-11
51236	'HGH1'	mRNA	-1.054956414	1.23E-05	1.68E-06
7368	'UGT8'	mRNA	-1.053115588	1.14E-04	1.92E-05
266747	'RGL4'	mRNA	-1.052844013	0.001667645	3.77E-04
7804	'LRP8'	mRNA	-1.052819584	4.25E-07	4.20E-08
891	'CCNB1'	mRNA	-1.052524101	8.73E-20	1.26E-21
3182	'HNRNPAB'	mRNA	-1.052218639	5.13E-09	3.52E-10
10600	'USP16'	mRNA	-1.051772877	1.08E-12	3.94E-14
79019	'CENPM'	mRNA	-1.051571721	1.19E-06	1.28E-07
86	'ACTL6A'	mRNA	-1.051472375	8.15E-17	1.67E-18
65260	'COA7'	mRNA	-1.050518474	1.61E-10	8.50E-12
6422	'SFRP1'	mRNA	-1.049792449	3.52E-09	2.34E-10
788	'SLC25A20'	mRNA	-1.049057574	0.001905236	4.39E-04
135112	'NCOA7'	mRNA	-1.048452626	6.65E-09	4.66E-10
1033	'CDKN3'	mRNA	-1.047864661	1.12E-17	2.09E-19
5441	'POLR2L'	mRNA	-1.046713497	1.30E-12	4.82E-14
115106	'HAUS1'	mRNA	-1.046057424	1.98E-17	3.78E-19
51258	'MRPL51'	mRNA	-1.044367639	5.58E-15	1.47E-16
23397	'NCAPH'	mRNA	-1.044225234	1.64E-08	1.23E-09
54780	'NSMCE4A'	mRNA	-1.042612789	5.73E-15	1.52E-16
221830	'POLR1F'	mRNA	-1.042595695	1.39E-10	7.23E-12
83743	'GRWD1'	mRNA	-1.042511459	1.10E-07	9.54E-09
10197	'PSME3'	mRNA	-1.042151252	7.04E-10	4.14E-11
10219	'KLRG1'	mRNA	-1.041696198	0.015437418	0.004665079
55052	'MRPL20'	mRNA	-1.039616991	1.12E-08	8.15E-10
54058	'C21orf58'	mRNA	-1.03826403	1.32E-08	9.76E-10
55507	'GPRC5D'	mRNA	-1.037675421	0.042409975	0.014917826
84318	'CCDC77'	mRNA	-1.036953305	4.53E-06	5.56E-07
54984	'PINX1'	mRNA	-1.03656248	3.84E-05	5.88E-06
25840	'METTL7A'	mRNA	-1.036434773	0.019496133	0.006125677
83694	'RPS6KL1'	mRNA	-1.035833556	0.013433182	0.003967355
993	'CDC25A'	mRNA	-1.035521947	1.27E-05	1.73E-06
29945	'ANAPC4'	mRNA	-1.034610503	1.80E-07	1.63E-08
84172	'POLR1B'	mRNA	-1.034263933	2.46E-10	1.34E-11
2639	'GCDH'	mRNA	-1.033652851	2.75E-06	3.25E-07
10923	'SUB1'	mRNA	-1.032979916	2.67E-20	3.54E-22
8100	'IFT88'	mRNA	-1.032542867	7.92E-05	1.29E-05
121273	'C12orf54'	mRNA	-1.032513076	0.001610333	3.63E-04
3204	'HOXA7'	mRNA	-1.032507398	8.03E-08	6.81E-09
55794	'DDX28'	mRNA	-1.032005618	3.06E-06	3.64E-07
7411	'VBP1'	mRNA	-1.031817514	3.78E-14	1.10E-15
116843	'SLC18B1'	mRNA	-1.031763295	1.91E-08	1.46E-09
51602	'NOP58'	mRNA	-1.031730525	4.81E-09	3.28E-10
57415	'C3orf14'	mRNA	-1.031502015	9.50E-09	6.80E-10
132989	'C4orf36'	mRNA	-1.031391062	6.80E-05	1.09E-05
8607	'RUVBL1'	mRNA	-1.031089881	9.07E-12	3.93E-13
6647	'SOD1'	mRNA	-1.031079283	1.79E-18	2.98E-20
255324	'EPGN'	mRNA	-1.030891706	1.23E-11	5.50E-13
6723	'SRM'	mRNA	-1.0305165	1.47E-07	1.30E-08
252983	'STXBP4'	mRNA	-1.030220414	3.27E-06	3.90E-07
9076	'CLDN1'	mRNA	-1.029371292	8.02E-09	5.68E-10
64151	'NCAPG'	mRNA	-1.029080079	7.15E-12	3.03E-13
80789	'INTS5'	mRNA	-1.028809408	2.44E-08	1.90E-09
397	'ARHGDIB'	mRNA	-1.028001313	1.23E-10	6.33E-12
4709	'NDUFB3'	mRNA	-1.027467064	5.21E-18	9.30E-20
27430	'MAT2B'	mRNA	-1.027408692	2.86E-16	6.34E-18
7643	'ZNF90'	mRNA	-1.02676603	0.006213626	0.001643341
133522	'PPARGC1B'	mRNA	-1.026087979	3.32E-10	1.85E-11
2330	'FMO5'	mRNA	-1.026005125	0.006499329	0.001729591
5719	'PSMD13'	mRNA	-1.025569707	1.23E-17	2.32E-19
26149	'ZNF658'	mRNA	-1.024984172	7.86E-08	6.65E-09
131076	'MIX23'	mRNA	-1.02457057	3.24E-09	2.14E-10
55863	'TMEM126B'	mRNA	-1.024045435	6.69E-19	1.08E-20
2166	'FAAH'	mRNA	-1.02106152	0.002418921	5.74E-04
53616	'ADAM22'	mRNA	-1.0202899	0.028753931	0.00956415
55735	'DNAJC11'	mRNA	-1.020037612	2.14E-12	8.27E-14
6636	'SNRPF'	mRNA	-1.019947681	2.27E-09	1.45E-10
388228	'SBK1'	mRNA	-1.018841558	0.011980424	0.00347787
51083	'GAL'	mRNA	-1.018478517	1.69E-04	2.98E-05
26995	'TRUB2'	mRNA	-1.017933872	2.56E-17	4.99E-19
285195	'SLC9A9'	mRNA	-1.016968965	0.002007601	4.66E-04
56479	'KCNQ5'	mRNA	-1.016843561	0.004500389	0.001140888
6632	'SNRPD1'	mRNA	-1.016776679	9.25E-12	4.01E-13
80896	'NPL'	mRNA	-1.016456837	1.25E-05	1.71E-06
7485	'GET1'	mRNA	-1.015620432	5.26E-11	2.57E-12
79000	'AUNIP'	mRNA	-1.015413025	1.31E-09	8.00E-11
29104	'N6AMT1'	mRNA	-1.015308312	1.17E-06	1.25E-07
1102	'RCBTB2'	mRNA	-1.014955798	3.60E-05	5.47E-06
730394	'GTF2H2C_2'	mRNA	-1.014617203	1.78E-08	1.35E-09
2710	'GK'	mRNA	-1.011635529	6.44E-04	1.32E-04
1660	'DHX9'	mRNA	-1.011627187	5.12E-09	3.51E-10
84549	'MAK16'	mRNA	-1.011434748	1.15E-07	1.00E-08
2119	'ETV5'	mRNA	-1.010489001	1.99E-06	2.27E-07
8533	'COPS3'	mRNA	-1.010209352	5.44E-17	1.09E-18
79135	'APOO'	mRNA	-1.008518843	7.38E-10	4.37E-11
55745	'AP5M1'	mRNA	-1.006625841	6.13E-13	2.15E-14
54982	'CLN6'	mRNA	-1.004480349	1.00E-07	8.64E-09
26155	'NOC2L'	mRNA	-1.003899033	1.31E-09	8.02E-11
284098	'PIGW'	mRNA	-1.003594834	1.24E-08	9.10E-10
56931	'DUS3L'	mRNA	-1.003283509	1.58E-07	1.42E-08
79621	'RNASEH2B'	mRNA	-1.00294587	9.34E-14	2.91E-15
8802	'SUCLG1'	mRNA	-1.002653704	3.97E-18	7.01E-20
54881	'TEX10'	mRNA	-1.00243195	1.56E-09	9.72E-11
6019	'RLN2'	mRNA	-1.002422891	0.003999348	0.001001372
79622	'SNRNP25'	mRNA	-1.001323981	5.54E-07	5.62E-08
4001	'LMNB1'	mRNA	-1.000441581	1.56E-08	1.17E-09
51651	'PTRH2'	mRNA	-0.999679451	5.09E-13	1.76E-14
890	'CCNA2'	mRNA	-0.999618889	7.57E-13	2.68E-14
90871	'DMAC1'	mRNA	-0.998126766	5.65E-13	1.97E-14
246184	'CDC26'	mRNA	-0.998126133	1.93E-08	1.48E-09
81890	'QTRT1'	mRNA	-0.997891262	6.07E-09	4.22E-10
483	'ATP1B3'	mRNA	-0.997602505	1.84E-17	3.51E-19
54948	'MRPL16'	mRNA	-0.997545829	7.37E-14	2.25E-15
10166	'SLC25A15'	mRNA	-0.997536358	5.27E-06	6.56E-07
79738	'BBS10'	mRNA	-0.995764452	1.05E-08	7.59E-10
130497	'OSR1'	mRNA	-0.994182322	0.006228121	0.001647516
5422	'POLA1'	mRNA	-0.994125874	1.18E-07	1.04E-08
51081	'MRPS7'	mRNA	-0.991650984	2.98E-11	1.40E-12
11101	'ATE1'	mRNA	-0.991600438	1.21E-10	6.21E-12
10247	'RIDA'	mRNA	-0.991162859	3.80E-13	1.29E-14
254042	'METAP1D'	mRNA	-0.991033745	1.96E-04	3.51E-05
54968	'TMEM70'	mRNA	-0.990244483	5.09E-13	1.76E-14
25977	'NECAP1'	mRNA	-0.990158944	1.36E-08	1.01E-09
5932	'RBBP8'	mRNA	-0.989688593	7.15E-12	3.04E-13
128178	'EDARADD'	mRNA	-0.988715757	3.75E-04	7.20E-05
55915	'LANCL2'	mRNA	-0.988226313	1.29E-04	2.21E-05
729920	'CRPPA'	mRNA	-0.986752861	0.006634775	0.001774002
5888	'RAD51'	mRNA	-0.985519307	1.28E-06	1.39E-07
57180	'ACTR3B'	mRNA	-0.984679906	1.30E-04	2.24E-05
11157	'LSM6'	mRNA	-0.984383742	2.15E-08	1.66E-09
60496	'AASDHPPT'	mRNA	-0.984318264	1.86E-12	7.04E-14
196483	'EEF2KMT'	mRNA	-0.984313833	1.80E-07	1.63E-08
28514	'DLL1'	mRNA	-0.984128619	1.04E-06	1.11E-07
81034	'SLC25A32'	mRNA	-0.983939315	1.38E-07	1.22E-08
63920	'ZBED8'	mRNA	-0.982992151	2.77E-05	4.10E-06
1836	'SLC26A2'	mRNA	-0.982694819	1.24E-16	2.62E-18
26268	'FBXO9'	mRNA	-0.982085976	1.23E-12	4.52E-14
7272	'TTK'	mRNA	-0.980269256	3.79E-12	1.53E-13
55188	'RIC8B'	mRNA	-0.980136286	1.40E-06	1.55E-07
8884	'SLC5A6'	mRNA	-0.979418328	1.93E-07	1.77E-08
4707	'NDUFB1'	mRNA	-0.97878909	5.63E-15	1.49E-16
113179	'ADAT3'	mRNA	-0.978418955	0.046036204	0.01645297
6119	'RPA3'	mRNA	-0.978280285	6.02E-18	1.08E-19
55646	'LYAR'	mRNA	-0.978104741	9.03E-07	9.51E-08
29083	'GTPBP8'	mRNA	-0.977064562	9.79E-15	2.68E-16
51728	'POLR3K'	mRNA	-0.97661482	9.06E-08	7.76E-09
10329	'RXYLT1'	mRNA	-0.976391184	4.68E-09	3.18E-10
1376	'CPT2'	mRNA	-0.975978843	4.36E-09	2.95E-10
554251	'FBXO48'	mRNA	-0.975556005	6.08E-05	9.68E-06
51434	'ANAPC7'	mRNA	-0.974621425	7.79E-14	2.38E-15
28962	'OSTM1'	mRNA	-0.97461826	1.34E-07	1.19E-08
6996	'TDG'	mRNA	-0.974364108	6.09E-13	2.13E-14
55341	'LSG1'	mRNA	-0.974025326	1.20E-11	5.38E-13
51371	'POMP'	mRNA	-0.973915301	1.58E-12	5.94E-14
84864	'RIOX2'	mRNA	-0.972634709	1.34E-10	6.97E-12
84126	'ATRIP'	mRNA	-0.972274785	1.38E-07	1.22E-08
441024	'MTHFD2L'	mRNA	-0.972193757	5.67E-10	3.28E-11
80775	'TMEM177'	mRNA	-0.972072455	2.30E-06	2.66E-07
7516	'XRCC2'	mRNA	-0.972058922	7.79E-10	4.62E-11
168451	'THAP5'	mRNA	-0.97028913	2.62E-12	1.02E-13
27340	'UTP20'	mRNA	-0.970261568	1.85E-06	2.09E-07
6392	'SDHD'	mRNA	-0.969861814	3.81E-18	6.67E-20
4839	'NOP2'	mRNA	-0.969577203	2.41E-08	1.88E-09
102288414	'C11orf98'	mRNA	-0.966861911	4.99E-11	2.43E-12
30968	'STOML2'	mRNA	-0.965942754	9.79E-15	2.68E-16
8209	'GATD3A'	mRNA	-0.965907396	3.28E-05	4.93E-06
11222	'MRPL3'	mRNA	-0.96569907	7.83E-10	4.64E-11
6573	'SLC19A1'	mRNA	-0.96449866	1.54E-05	2.13E-06
9551	'ATP5MF'	mRNA	-0.963402506	2.09E-16	4.50E-18
153129	'SLC38A9'	mRNA	-0.962849918	5.14E-11	2.51E-12
1844	'DUSP2'	mRNA	-0.96257325	0.004081198	0.001024551
92399	'MRRF'	mRNA	-0.961902029	1.05E-12	3.81E-14
10492	'SYNCRIP'	mRNA	-0.96088923	7.48E-09	5.30E-10
1063	'CENPF'	mRNA	-0.959920992	7.92E-14	2.43E-15
6118	'RPA2'	mRNA	-0.959423102	9.99E-12	4.37E-13
38	'ACAT1'	mRNA	-0.958418411	8.17E-14	2.51E-15
79697	'RIOX1'	mRNA	-0.958262246	1.22E-04	2.07E-05
10349	'ABCA10'	mRNA	-0.957907953	3.16E-04	5.98E-05
87178	'PNPT1'	mRNA	-0.957536478	1.82E-11	8.39E-13
84912	'SLC35B4'	mRNA	-0.957257437	1.66E-08	1.25E-09
7390	'UROS'	mRNA	-0.956675719	1.14E-10	5.83E-12
85016	'CFAP300'	mRNA	-0.956147445	1.30E-10	6.72E-12
83461	'CDCA3'	mRNA	-0.955614804	7.95E-10	4.73E-11
9120	'SLC16A6'	mRNA	-0.955478792	0.011294221	0.003250185
6432	'SRSF7'	mRNA	-0.955352413	1.40E-10	7.33E-12
26515	'TIMM10B'	mRNA	-0.954988041	7.65E-11	3.86E-12
11254	'SLC6A14'	mRNA	-0.954677539	1.04E-04	1.73E-05
51118	'UTP11'	mRNA	-0.953981225	2.97E-12	1.17E-13
3015	'H2AZ1'	mRNA	-0.953630693	1.18E-11	5.24E-13
11130	'ZWINT'	mRNA	-0.953103045	3.18E-10	1.77E-11
121227	'LRIG3'	mRNA	-0.953001247	5.89E-08	4.88E-09
10479	'SLC9A6'	mRNA	-0.951984967	2.10E-07	1.95E-08
81930	'KIF18A'	mRNA	-0.95175592	8.13E-11	4.11E-12
26278	'SACS'	mRNA	-0.950384954	0.00109026	2.37E-04
64105	'CENPK'	mRNA	-0.949069939	1.86E-12	7.06E-14
54865	'GPATCH4'	mRNA	-0.949065816	7.01E-06	8.95E-07
5245	'PHB'	mRNA	-0.949037643	3.17E-10	1.76E-11
79642	'ARSJ'	mRNA	-0.947971781	1.21E-07	1.06E-08
2628	'GATM'	mRNA	-0.947783569	0.005668801	0.00148402
51531	'TRMO'	mRNA	-0.945744079	1.38E-06	1.51E-07
100113407	'TMEM170B'	mRNA	-0.944790665	0.002752203	6.63E-04
9136	'RRP9'	mRNA	-0.944516824	2.64E-05	3.88E-06
51174	'TUBD1'	mRNA	-0.943806246	1.74E-07	1.58E-08
54148	'MRPL39'	mRNA	-0.943286561	4.36E-15	1.13E-16
283726	'SAXO2'	mRNA	-0.942856842	0.046655978	0.016718392
56647	'BCCIP'	mRNA	-0.942549495	8.43E-09	6.00E-10
11315	'PARK7'	mRNA	-0.940731854	2.16E-14	6.10E-16
100526739	'CENPS-CORT'	mRNA	-0.940632535	1.55E-04	2.71E-05
128061	'C1orf131'	mRNA	-0.939843134	2.57E-05	3.77E-06
11097	'NUP42'	mRNA	-0.939441205	6.18E-12	2.60E-13
387103	'CENPW'	mRNA	-0.938501062	1.46E-06	1.62E-07
6950	'TCP1'	mRNA	-0.938024725	3.55E-10	1.99E-11
79020	'C7orf25'	mRNA	-0.937732002	7.44E-08	6.27E-09
9937	'DCLRE1A'	mRNA	-0.93759947	1.35E-10	7.04E-12
79675	'FASTKD1'	mRNA	-0.936758658	1.99E-09	1.26E-10
84790	'TUBA1C'	mRNA	-0.935657348	9.63E-10	5.80E-11
152519	'NIPAL1'	mRNA	-0.935472462	5.47E-10	3.14E-11
51593	'SRRT'	mRNA	-0.935417948	1.89E-12	7.19E-14
133383	'SETD9'	mRNA	-0.934547532	5.46E-07	5.54E-08
57539	'WDR35'	mRNA	-0.933441951	9.12E-07	9.61E-08
9371	'KIF3B'	mRNA	-0.933130164	1.13E-11	5.04E-13
22868	'FASTKD2'	mRNA	-0.932901794	1.20E-10	6.18E-12
51010	'EXOSC3'	mRNA	-0.931239057	2.52E-06	2.94E-07
55644	'OSGEP'	mRNA	-0.930076464	1.09E-05	1.46E-06
84904	'ARHGEF39'	mRNA	-0.929751066	2.05E-07	1.89E-08
5271	'SERPINB8'	mRNA	-0.928628948	3.32E-08	2.67E-09
51633	'OTUD6B'	mRNA	-0.928564633	2.28E-06	2.63E-07
3145	'HMBS'	mRNA	-0.927919306	1.08E-09	6.55E-11
353345	'GPR141'	mRNA	-0.927676508	3.66E-04	7.01E-05
330	'BIRC3'	mRNA	-0.927521057	6.52E-13	2.30E-14
51002	'TPRKB'	mRNA	-0.927118045	3.69E-13	1.25E-14
91368	'CDKN2AIPNL'	mRNA	-0.927080106	3.28E-13	1.10E-14
25898	'RCHY1'	mRNA	-0.927017228	3.27E-09	2.16E-10
8813	'DPM1'	mRNA	-0.926986881	8.31E-14	2.55E-15
83877	'TM2D2'	mRNA	-0.926781652	1.07E-07	9.31E-09
284403	'WDR62'	mRNA	-0.9266106	5.51E-06	6.87E-07
84908	'FAM136A'	mRNA	-0.925635588	2.08E-07	1.92E-08
121274	'ZNF641'	mRNA	-0.924526127	3.40E-05	5.13E-06
7247	'TSN'	mRNA	-0.924436447	4.04E-12	1.65E-13
3925	'STMN1'	mRNA	-0.924314862	3.44E-17	6.78E-19
5274	'SERPINI1'	mRNA	-0.924160424	0.022579461	0.00723434
4700	'NDUFA6'	mRNA	-0.923832877	3.85E-11	1.86E-12
79833	'GEMIN6'	mRNA	-0.923658232	6.76E-11	3.36E-12
54969	'HPF1'	mRNA	-0.92330316	1.16E-05	1.57E-06
1503	'CTPS1'	mRNA	-0.923282074	6.86E-08	5.74E-09
158401	'SHOC1'	mRNA	-0.922918127	1.84E-05	2.59E-06
23246	'BOP1'	mRNA	-0.922628101	1.68E-07	1.52E-08
55847	'CISD1'	mRNA	-0.922245653	6.46E-10	3.77E-11
84833	'ATP5MK'	mRNA	-0.921498412	1.61E-15	3.89E-17
892	'CCNC'	mRNA	-0.921282958	1.51E-11	6.83E-13
79627	'OGFRL1'	mRNA	-0.921054179	7.02E-15	1.87E-16
10924	'SMPDL3A'	mRNA	-0.920946165	3.83E-04	7.36E-05
154313	'CFAP206'	mRNA	-0.920675972	0.021166099	0.006710721
1841	'DTYMK'	mRNA	-0.919309092	1.66E-10	8.78E-12
617	'BCS1L'	mRNA	-0.918799118	2.65E-07	2.51E-08
65062	'TMEM237'	mRNA	-0.918536075	5.16E-12	2.14E-13
6608	'SMO'	mRNA	-0.91780119	1.22E-04	2.07E-05
57332	'CBX8'	mRNA	-0.916839399	0.0025262	6.03E-04
757	'TMEM50B'	mRNA	-0.916793231	3.73E-11	1.79E-12
163227	'ZNF100'	mRNA	-0.916398513	3.38E-07	3.27E-08
51616	'TAF9B'	mRNA	-0.916093395	6.28E-10	3.66E-11
23769	'FLRT1'	mRNA	-0.914887587	0.045809641	0.016357357
122769	'LRR1'	mRNA	-0.914776718	8.11E-08	6.88E-09
6194	'RPS6'	mRNA	-0.914735843	2.24E-15	5.55E-17
5162	'PDHB'	mRNA	-0.914684934	1.54E-12	5.78E-14
285489	'DOK7'	mRNA	-0.914018279	4.67E-04	9.19E-05
10969	'EBNA1BP2'	mRNA	-0.913855676	1.86E-06	2.10E-07
10514	'MYBBP1A'	mRNA	-0.912962447	3.91E-09	2.63E-10
55916	'NXT2'	mRNA	-0.912519537	1.61E-09	1.01E-10
4190	'MDH1'	mRNA	-0.911911783	9.83E-17	2.04E-18
80145	'THOC7'	mRNA	-0.911236783	8.57E-13	3.09E-14
51444	'RNF138'	mRNA	-0.911126178	1.88E-10	9.98E-12
145773	'FAM81A'	mRNA	-0.910959245	0.001686189	3.82E-04
100528021	'ST20-MTHFS'	mRNA	-0.910828687	0.020271718	0.006396038
51315	'KRCC1'	mRNA	-0.910591287	2.30E-08	1.79E-09
5701	'PSMC2'	mRNA	-0.908777902	6.44E-11	3.19E-12
113763	'ZBED6CL'	mRNA	-0.908539333	0.012092086	0.003517878
220134	'SKA1'	mRNA	-0.908387248	1.72E-06	1.93E-07
3385	'ICAM3'	mRNA	-0.90826909	1.61E-05	2.23E-06
80155	'NAA15'	mRNA	-0.908237453	2.71E-06	3.20E-07
6742	'SSBP1'	mRNA	-0.908075817	3.15E-09	2.07E-10
9221	'NOLC1'	mRNA	-0.907948486	1.24E-08	9.16E-10
112487	'DTD2'	mRNA	-0.907926954	2.45E-10	1.33E-11
56943	'ENY2'	mRNA	-0.907761132	2.55E-10	1.40E-11
25934	'NIPSNAP3A'	mRNA	-0.907218375	8.66E-11	4.39E-12
91687	'CENPL'	mRNA	-0.906713356	2.92E-08	2.33E-09
518	'ATP5MC3'	mRNA	-0.906132895	5.16E-14	1.53E-15
22845	'DOLK'	mRNA	-0.905699224	3.53E-05	5.35E-06
318	'NUDT2'	mRNA	-0.904561136	1.24E-08	9.14E-10
6500	'SKP1'	mRNA	-0.90453487	1.95E-15	4.82E-17
7335	'UBE2V1'	mRNA	-0.904522071	1.71E-11	7.84E-13
57473	'ZNF512B'	mRNA	-0.904285513	5.47E-12	2.28E-13
515	'ATP5PB'	mRNA	-0.904189881	1.19E-16	2.48E-18
29914	'UBIAD1'	mRNA	-0.904014521	2.25E-06	2.60E-07
79912	'PYROXD1'	mRNA	-0.903933489	1.34E-10	6.99E-12
54962	'TIPIN'	mRNA	-0.903782262	4.07E-07	4.01E-08
7582	'ZNF33B'	mRNA	-0.903636398	1.76E-11	8.06E-13
6208	'RPS14'	mRNA	-0.902671072	5.75E-14	1.72E-15
79674	'VEPH1'	mRNA	-0.901969245	0.006966364	0.001871828
8659	'ALDH4A1'	mRNA	-0.901768394	1.19E-06	1.27E-07
89944	'GLB1L2'	mRNA	-0.901331806	2.99E-06	3.55E-07
1736	'DKC1'	mRNA	-0.90115201	3.27E-07	3.16E-08
60493	'FASTKD5'	mRNA	-0.90063618	6.76E-09	4.75E-10
113174	'SAAL1'	mRNA	-0.900395631	7.65E-06	9.91E-07
146754	'DNAH2'	mRNA	-0.900101462	0.03765435	0.013024194
169981	'SPIN3'	mRNA	-0.899937661	8.82E-06	1.16E-06
9353	'SLIT2'	mRNA	-0.899348532	0.009393481	0.002635737
7775	'ZNF232'	mRNA	-0.898025294	1.46E-06	1.61E-07
57019	'CIAPIN1'	mRNA	-0.897981563	1.24E-08	9.08E-10
388524	'RPSAP58'	mRNA	-0.897955895	3.37E-06	4.05E-07
84879	'MFSD2A'	mRNA	-0.896134028	1.94E-07	1.78E-08
23648	'SSBP3'	mRNA	-0.896091605	1.27E-06	1.38E-07
8836	'GGH'	mRNA	-0.896012849	1.04E-14	2.88E-16
5511	'PPP1R8'	mRNA	-0.895435101	2.07E-10	1.11E-11
81892	'SLIRP'	mRNA	-0.895193756	5.25E-10	3.01E-11
164781	'DAW1'	mRNA	-0.895143351	0.027379923	0.009047083
10635	'RAD51AP1'	mRNA	-0.893011616	1.00E-11	4.39E-13
117246	'FTSJ3'	mRNA	-0.893002879	1.32E-08	9.71E-10
55629	'PNRC2'	mRNA	-0.892293919	1.89E-12	7.20E-14
51250	'MTRES1'	mRNA	-0.892256926	8.65E-05	1.42E-05
284071	'MEIOC'	mRNA	-0.891611794	0.014770037	0.004429392
7587	'ZNF37A'	mRNA	-0.891415885	8.37E-10	4.99E-11
10200	'MPHOSPH6'	mRNA	-0.891362179	1.09E-06	1.16E-07
83543	'AIF1L'	mRNA	-0.890865952	2.22E-05	3.21E-06
83732	'RIOK1'	mRNA	-0.890610545	9.13E-07	9.62E-08
5983	'RFC3'	mRNA	-0.89054257	2.40E-09	1.54E-10
4927	'NUP88'	mRNA	-0.890178783	1.12E-11	4.94E-13
100288413	'ERVMER34-1'	mRNA	-0.889529458	5.98E-07	6.10E-08
1737	'DLAT'	mRNA	-0.889289061	1.22E-10	6.25E-12
7265	'TTC1'	mRNA	-0.888826081	2.07E-12	7.97E-14
120071	'LARGE2'	mRNA	-0.888728521	9.75E-06	1.29E-06
6431	'SRSF6'	mRNA	-0.888715339	1.95E-10	1.04E-11
8727	'CTNNAL1'	mRNA	-0.888690022	1.01E-09	6.10E-11
84306	'PDCD2L'	mRNA	-0.888279845	1.44E-04	2.49E-05
55759	'WDR12'	mRNA	-0.887526871	1.97E-07	1.81E-08
65095	'KRI1'	mRNA	-0.88747528	6.09E-10	3.53E-11
284	'ANGPT1'	mRNA	-0.88723999	0.001793765	4.10E-04
5805	'PTS'	mRNA	-0.886836605	3.22E-10	1.79E-11
5266	'PI3'	mRNA	-0.886594872	2.77E-06	3.27E-07
4338	'MOCS2'	mRNA	-0.885272347	7.27E-10	4.30E-11
3146	'HMGB1'	mRNA	-0.883556447	3.51E-09	2.33E-10
4288	'MKI67'	mRNA	-0.883527181	6.42E-11	3.18E-12
23788	'MTCH2'	mRNA	-0.883476457	6.73E-09	4.73E-10
91137	'SLC25A46'	mRNA	-0.883408354	7.67E-12	3.29E-13
8624	'PSMG1'	mRNA	-0.882945258	1.55E-09	9.64E-11
127018	'LYPLAL1'	mRNA	-0.882293688	1.81E-09	1.14E-10
143879	'KBTBD3'	mRNA	-0.881857436	2.90E-06	3.43E-07
10434	'LYPLA1'	mRNA	-0.881696586	5.99E-16	1.38E-17
57587	'CFAP97'	mRNA	-0.880763753	2.34E-10	1.27E-11
80349	'WDR61'	mRNA	-0.87980363	2.85E-12	1.12E-13
27101	'CACYBP'	mRNA	-0.879786772	4.54E-07	4.53E-08
51167	'CYB5R4'	mRNA	-0.878677184	1.36E-11	6.11E-13
10102	'TSFM'	mRNA	-0.878598613	2.81E-09	1.83E-10
54908	'SPDL1'	mRNA	-0.87830385	2.78E-09	1.82E-10
7023	'TFAP4'	mRNA	-0.877308111	3.02E-07	2.90E-08
84365	'NIFK'	mRNA	-0.877052923	7.21E-10	4.25E-11
7915	'ALDH5A1'	mRNA	-0.876793463	2.75E-04	5.12E-05
965	'CD58'	mRNA	-0.876433751	4.30E-07	4.28E-08
5378	'PMS1'	mRNA	-0.87634773	2.25E-08	1.74E-09
9556	'ATP5MJ'	mRNA	-0.875752161	3.83E-14	1.12E-15
545	'ATR'	mRNA	-0.875550138	2.39E-06	2.78E-07
7345	'UCHL1'	mRNA	-0.87554667	1.12E-07	9.79E-09
6204	'RPS10'	mRNA	-0.87530909	8.22E-15	2.23E-16
8195	'MKKS'	mRNA	-0.875031515	7.83E-10	4.65E-11
126328	'NDUFA11'	mRNA	-0.874697975	9.50E-12	4.13E-13
56983	'POGLUT1'	mRNA	-0.874632032	2.77E-08	2.19E-09
53	'ACP2'	mRNA	-0.874608008	2.51E-05	3.68E-06
29760	'BLNK'	mRNA	-0.87433307	1.10E-04	1.85E-05
22809	'ATF5'	mRNA	-0.873975269	5.51E-05	8.69E-06
57406	'ABHD6'	mRNA	-0.873706053	2.00E-04	3.58E-05
91147	'TMEM67'	mRNA	-0.873326599	1.06E-05	1.42E-06
27339	'PRPF19'	mRNA	-0.873044886	1.11E-08	8.04E-10
57650	'CIP2A'	mRNA	-0.873024176	2.57E-08	2.02E-09
201161	'CENPV'	mRNA	-0.872925496	0.004104247	0.001030562
56945	'MRPS22'	mRNA	-0.871353755	1.07E-11	4.73E-13
57130	'ATP13A1'	mRNA	-0.871319478	5.56E-10	3.21E-11
54995	'OXSM'	mRNA	-0.871200641	1.04E-09	6.26E-11
1933	'EEF1B2'	mRNA	-0.870982492	1.72E-13	5.54E-15
9352	'TXNL1'	mRNA	-0.870636889	3.71E-14	1.08E-15
8260	'NAA10'	mRNA	-0.869759381	5.43E-11	2.66E-12
2971	'GTF3A'	mRNA	-0.869687526	9.03E-10	5.43E-11
83448	'PUS7L'	mRNA	-0.86893106	3.22E-07	3.10E-08
25929	'GEMIN5'	mRNA	-0.868128887	1.68E-05	2.35E-06
6880	'TAF9'	mRNA	-0.867446765	1.83E-13	5.93E-15
54555	'DDX49'	mRNA	-0.867128837	4.72E-07	4.73E-08
27085	'MTBP'	mRNA	-0.867058198	4.04E-07	3.99E-08
8504	'PEX3'	mRNA	-0.866315831	2.71E-09	1.76E-10
57149	'LYRM1'	mRNA	-0.865991023	1.59E-10	8.34E-12
85476	'GFM1'	mRNA	-0.865957005	1.08E-07	9.34E-09
4711	'NDUFB5'	mRNA	-0.865865813	2.88E-12	1.13E-13
3667	'IRS1'	mRNA	-0.865838427	5.45E-08	4.49E-09
134553	'C5orf24'	mRNA	-0.865805392	1.17E-12	4.30E-14
132946	'ARL9'	mRNA	-0.865201489	0.017302437	0.005319741
55326	'AGPAT5'	mRNA	-0.864726598	9.83E-09	7.07E-10
55028	'C17orf80'	mRNA	-0.864597648	6.72E-09	4.72E-10
8714	'ABCC3'	mRNA	-0.864350532	1.82E-07	1.66E-08
6633	'SNRPD2'	mRNA	-0.863477677	1.14E-13	3.61E-15
10383	'TUBB4B'	mRNA	-0.863319928	9.20E-07	9.71E-08
2271	'FH'	mRNA	-0.863246948	1.61E-11	7.34E-13
6741	'SSB'	mRNA	-0.863197876	2.09E-07	1.94E-08
2967	'GTF2H3'	mRNA	-0.862366159	5.48E-10	3.15E-11
4722	'NDUFS3'	mRNA	-0.862336879	5.19E-12	2.15E-13
55837	'EAPP'	mRNA	-0.862241956	1.70E-11	7.75E-13
11335	'CBX3'	mRNA	-0.862028208	6.74E-14	2.04E-15
7372	'UMPS'	mRNA	-0.861538495	1.66E-08	1.25E-09
84816	'RTN4IP1'	mRNA	-0.861254504	1.78E-04	3.16E-05
728492	'SERF1B'	mRNA	-0.861245736	8.57E-06	1.12E-06
116064	'LRRC58'	mRNA	-0.860575778	6.77E-08	5.66E-09
57620	'STIM2'	mRNA	-0.860354279	4.15E-07	4.11E-08
54927	'CHCHD3'	mRNA	-0.860311083	5.59E-07	5.69E-08
10813	'UTP14A'	mRNA	-0.859514767	1.52E-06	1.69E-07
114034	'TOE1'	mRNA	-0.85923694	1.15E-04	1.93E-05
83746	'L3MBTL2'	mRNA	-0.859170867	1.20E-05	1.62E-06
51567	'TDP2'	mRNA	-0.858807364	3.41E-09	2.26E-10
57336	'ZNF287'	mRNA	-0.858602773	4.74E-05	7.39E-06
80764	'THAP7'	mRNA	-0.858547176	4.53E-05	7.03E-06
10056	'FARSB'	mRNA	-0.858483384	8.70E-10	5.21E-11
4708	'NDUFB2'	mRNA	-0.857503234	3.72E-08	3.00E-09
138716	'RPP25L'	mRNA	-0.856747664	2.75E-07	2.61E-08
79682	'CENPU'	mRNA	-0.856695937	3.10E-12	1.23E-13
51022	'GLRX2'	mRNA	-0.856118992	8.23E-05	1.35E-05
91392	'ZNF502'	mRNA	-0.855722245	0.008899314	0.002478049
91942	'NDUFAF2'	mRNA	-0.855634263	2.01E-07	1.85E-08
5514	'PPP1R10'	mRNA	-0.855158438	9.45E-07	9.99E-08
84984	'CEP19'	mRNA	-0.854772869	0.011403345	0.003288465
51073	'MRPL4'	mRNA	-0.854592787	3.69E-09	2.47E-10
26095	'PTPN20'	mRNA	-0.854402847	4.70E-05	7.32E-06
7678	'ZNF124'	mRNA	-0.853926025	5.65E-04	1.13E-04
51247	'PAIP2'	mRNA	-0.853621698	6.49E-13	2.29E-14
1802	'DPH2'	mRNA	-0.853283634	5.70E-07	5.80E-08
11162	'NUDT6'	mRNA	-0.852913007	5.13E-06	6.36E-07
1876	'E2F6'	mRNA	-0.852864556	3.25E-07	3.14E-08
9419	'CRIPT'	mRNA	-0.85280877	4.70E-10	2.68E-11
29089	'UBE2T'	mRNA	-0.852576691	4.56E-11	2.22E-12
83540	'NUF2'	mRNA	-0.851657582	4.29E-08	3.49E-09
55151	'TMEM38B'	mRNA	-0.851060845	3.41E-09	2.27E-10
23089	'PEG10'	mRNA	-0.850816032	1.34E-05	1.84E-06
203547	'VMA21'	mRNA	-0.850408756	3.47E-12	1.39E-13
5955	'RCN2'	mRNA	-0.849397039	2.71E-10	1.48E-11
148213	'ZNF681'	mRNA	-0.849297883	1.26E-06	1.36E-07
10436	'EMG1'	mRNA	-0.849015047	2.26E-09	1.44E-10
10480	'EIF3M'	mRNA	-0.848683668	2.14E-12	8.26E-14
51143	'DYNC1LI1'	mRNA	-0.848222639	9.85E-07	1.04E-07
9791	'PTDSS1'	mRNA	-0.84808357	1.12E-11	4.94E-13
9902	'MRC2'	mRNA	-0.846148153	1.85E-05	2.61E-06
51075	'TMX2'	mRNA	-0.846020446	4.84E-12	2.00E-13
84300	'UQCC2'	mRNA	-0.844441421	7.74E-13	2.76E-14
10194	'TSHZ1'	mRNA	-0.843618082	4.53E-04	8.88E-05
51649	'MRPS23'	mRNA	-0.843460875	6.29E-11	3.11E-12
51293	'CD320'	mRNA	-0.843440172	6.94E-06	8.84E-07
7748	'ZNF195'	mRNA	-0.843183557	7.49E-08	6.32E-09
8568	'RRP1'	mRNA	-0.841950188	7.86E-07	8.19E-08
3832	'KIF11'	mRNA	-0.841877924	2.00E-09	1.27E-10
55226	'NAT10'	mRNA	-0.84166346	3.13E-08	2.51E-09
90736	'FAM104B'	mRNA	-0.841201416	3.20E-06	3.81E-07
8539	'API5'	mRNA	-0.840760905	2.52E-10	1.38E-11
8723	'SNX4'	mRNA	-0.840749557	4.85E-09	3.32E-10
26517	'TIMM13'	mRNA	-0.840371763	2.69E-06	3.16E-07
79892	'MCMBP'	mRNA	-0.840362645	3.49E-10	1.96E-11
9941	'EXOG'	mRNA	-0.840259228	5.06E-06	6.26E-07
8655	'DYNLL1'	mRNA	-0.839878655	1.79E-11	8.25E-13
25843	'MOB4'	mRNA	-0.839188717	4.70E-10	2.68E-11
114609	'TIRAP'	mRNA	-0.839029968	0.001610202	3.63E-04
10721	'POLQ'	mRNA	-0.838847365	1.93E-07	1.77E-08
6502	'SKP2'	mRNA	-0.838695896	6.16E-10	3.58E-11
25885	'POLR1A'	mRNA	-0.838659462	1.51E-07	1.35E-08
573	'BAG1'	mRNA	-0.838337168	4.25E-10	2.40E-11
6284	'S100A13'	mRNA	-0.838182135	1.83E-11	8.45E-13
55173	'MRPS10'	mRNA	-0.837784371	2.69E-13	8.88E-15
3301	'DNAJA1'	mRNA	-0.837104925	4.49E-06	5.50E-07
79694	'MANEA'	mRNA	-0.836658768	3.86E-06	4.68E-07
5891	'MOK'	mRNA	-0.836474459	1.01E-04	1.67E-05
51527	'GSKIP'	mRNA	-0.836294073	1.69E-10	8.92E-12
4621	'MYH3'	mRNA	-0.835895798	0.021399563	0.00679178
93183	'PIGM'	mRNA	-0.83506268	3.70E-05	5.64E-06
2822	'GPLD1'	mRNA	-0.833329158	0.020047445	0.006318682
56342	'PPAN'	mRNA	-0.831539217	8.30E-07	8.68E-08
343099	'CCDC18'	mRNA	-0.831202143	1.74E-06	1.96E-07
11068	'CYB561D2'	mRNA	-0.830945488	0.001611687	3.64E-04
23329	'TBC1D30'	mRNA	-0.830510191	9.95E-04	2.14E-04
51668	'HSPB11'	mRNA	-0.829932536	2.93E-11	1.38E-12
116224	'PABIR1'	mRNA	-0.829908797	7.28E-05	1.18E-05
55148	'UBR7'	mRNA	-0.829375904	2.68E-07	2.54E-08
140462	'ASB9'	mRNA	-0.828787272	9.86E-04	2.11E-04
8487	'GEMIN2'	mRNA	-0.828135287	4.74E-09	3.23E-10
25917	'THUMPD3'	mRNA	-0.827846975	3.56E-09	2.38E-10
7112	'TMPO'	mRNA	-0.827376712	1.15E-08	8.37E-10
126792	'B3GALT6'	mRNA	-0.827299718	0.001223692	2.69E-04
9016	'SLC25A14'	mRNA	-0.827141462	1.06E-05	1.41E-06
5423	'POLB'	mRNA	-0.826278337	1.41E-08	1.05E-09
10403	'NDC80'	mRNA	-0.825763773	5.77E-08	4.77E-09
51053	'GMNN'	mRNA	-0.825465207	3.20E-11	1.52E-12
55858	'TMEM165'	mRNA	-0.825291476	3.00E-12	1.18E-13
23276	'KLHL18'	mRNA	-0.825074504	2.45E-04	4.50E-05
9443	'MED7'	mRNA	-0.82409996	3.29E-07	3.19E-08
79723	'SUV39H2'	mRNA	-0.8240523	1.65E-07	1.48E-08
5902	'RANBP1'	mRNA	-0.823889744	3.79E-06	4.59E-07
10902	'BRD8'	mRNA	-0.822978969	3.82E-10	2.15E-11
80755	'AARSD1'	mRNA	-0.822873792	5.97E-04	1.21E-04
147991	'DPY19L3'	mRNA	-0.822400529	1.37E-04	2.36E-05
5436	'POLR2G'	mRNA	-0.822279922	1.81E-11	8.33E-13
161436	'EML5'	mRNA	-0.821315301	0.010544864	0.003000528
5612	'THAP12'	mRNA	-0.821232813	4.41E-06	5.39E-07
25904	'CNOT10'	mRNA	-0.820404103	3.17E-07	3.05E-08
27086	'FOXP1'	mRNA	-0.819088027	4.70E-07	4.71E-08
79823	'CAMKMT'	mRNA	-0.818981619	4.33E-05	6.69E-06
28991	'COMMD5'	mRNA	-0.818930124	2.40E-06	2.79E-07
1347	'COX7A2'	mRNA	-0.818485543	3.89E-12	1.58E-13
84933	'C8orf76'	mRNA	-0.818117453	2.67E-09	1.73E-10
388962	'BOLA3'	mRNA	-0.817555363	1.90E-07	1.73E-08
10874	'NMU'	mRNA	-0.817430418	1.73E-06	1.94E-07
150678	'COPS9'	mRNA	-0.816199682	2.19E-08	1.69E-09
22948	'CCT5'	mRNA	-0.815514725	3.49E-07	3.39E-08
5685	'PSMA4'	mRNA	-0.814612505	1.78E-10	9.44E-12
6152	'RPL24'	mRNA	-0.814374858	5.02E-14	1.49E-15
23557	'SNAPIN'	mRNA	-0.814331471	3.22E-10	1.79E-11
64976	'MRPL40'	mRNA	-0.814325792	2.34E-08	1.82E-09
79086	'SMIM7'	mRNA	-0.814053526	1.13E-08	8.21E-10
81929	'SEH1L'	mRNA	-0.813638329	4.17E-06	5.09E-07
1147	'CHUK'	mRNA	-0.813520153	3.47E-07	3.38E-08
55706	'NDC1'	mRNA	-0.813474201	4.72E-10	2.69E-11
9854	'C2CD2L'	mRNA	-0.812941505	2.18E-04	3.96E-05
643836	'ZFP62'	mRNA	-0.812304369	2.37E-08	1.85E-09
65082	'VPS33A'	mRNA	-0.811686095	1.47E-07	1.31E-08
23507	'LRRC8B'	mRNA	-0.811555416	1.15E-04	1.94E-05
7347	'UCHL3'	mRNA	-0.811192729	1.38E-08	1.03E-09
10885	'WDR3'	mRNA	-0.810912524	2.83E-05	4.21E-06
10286	'BCAS2'	mRNA	-0.810892889	1.18E-08	8.62E-10
64425	'POLR1E'	mRNA	-0.810673145	5.60E-06	7.00E-07
79133	'NDUFAF5'	mRNA	-0.810381085	4.55E-09	3.09E-10
51110	'LACTB2'	mRNA	-0.810170351	2.31E-12	9.01E-14
219899	'TBCEL'	mRNA	-0.809578777	5.69E-05	9.01E-06
10632	'ATP5MG'	mRNA	-0.809464304	8.04E-13	2.87E-14
6288	'SAA1'	mRNA	-0.809061366	5.60E-05	8.85E-06
79772	'MCTP1'	mRNA	-0.808317884	5.12E-04	1.02E-04
4733	'DRG1'	mRNA	-0.808219728	2.72E-09	1.77E-10
24137	'KIF4A'	mRNA	-0.807285173	1.19E-06	1.27E-07
39	'ACAT2'	mRNA	-0.80667285	3.32E-08	2.67E-09
55317	'AP5S1'	mRNA	-0.806657773	1.38E-06	1.51E-07
1983	'EIF5'	mRNA	-0.805957497	2.18E-11	1.01E-12
152100	'CMC1'	mRNA	-0.805722965	6.02E-10	3.49E-11
26273	'FBXO3'	mRNA	-0.805673397	2.76E-08	2.18E-09
258010	'SVIP'	mRNA	-0.805304457	6.84E-07	7.05E-08
9861	'PSMD6'	mRNA	-0.804734283	2.34E-08	1.82E-09
2305	'FOXM1'	mRNA	-0.804485011	2.97E-07	2.84E-08
441272	'SPDYE3'	mRNA	-0.803949307	0.00137983	3.07E-04
1787	'TRDMT1'	mRNA	-0.80301474	5.95E-04	1.20E-04
654483	'BOLA2B'	mRNA	-0.802682048	1.75E-09	1.10E-10
134728	'IRAK1BP1'	mRNA	-0.802373814	1.93E-06	2.18E-07
27089	'UQCRQ'	mRNA	-0.8023576	9.69E-13	3.50E-14
10398	'MYL9'	mRNA	-0.802249393	0.015899454	0.004822137
5435	'POLR2F'	mRNA	-0.801752497	7.81E-07	8.14E-08
134510	'UBLCP1'	mRNA	-0.801356643	3.22E-11	1.53E-12
79573	'TTC13'	mRNA	-0.801208103	7.38E-05	1.19E-05
8604	'SLC25A12'	mRNA	-0.801103092	1.98E-07	1.83E-08
9	'NAT1'	mRNA	-0.801102294	0.003637303	9.02E-04
4704	'NDUFA9'	mRNA	-0.80103002	5.44E-12	2.26E-13
50512	'PODXL2'	mRNA	-0.80034705	6.75E-07	6.95E-08
5393	'EXOSC9'	mRNA	-0.800093233	1.65E-07	1.49E-08
55280	'CWF19L1'	mRNA	-0.799914404	1.23E-07	1.08E-08
2261	'FGFR3'	mRNA	-0.799765335	1.14E-05	1.54E-06
147007	'TMEM199'	mRNA	-0.799705577	4.15E-07	4.11E-08
256471	'MFSD8'	mRNA	-0.79935272	1.06E-05	1.42E-06
7334	'UBE2N'	mRNA	-0.799258821	3.83E-10	2.15E-11
222236	'NAPEPLD'	mRNA	-0.79790407	7.70E-05	1.25E-05
440957	'SMIM4'	mRNA	-0.797626965	1.34E-05	1.83E-06
643988	'FNDC10'	mRNA	-0.796760962	3.94E-04	7.62E-05
9807	'IP6K1'	mRNA	-0.796590425	7.43E-06	9.57E-07
7064	'THOP1'	mRNA	-0.795556231	2.11E-07	1.96E-08
55347	'ABHD10'	mRNA	-0.795044031	6.20E-09	4.32E-10
2263	'FGFR2'	mRNA	-0.793404484	2.99E-06	3.55E-07
1786	'DNMT1'	mRNA	-0.793309463	6.12E-09	4.26E-10
83759	'RBM4B'	mRNA	-0.793112811	7.31E-05	1.18E-05
10807	'ENTR1'	mRNA	-0.792880621	1.54E-06	1.71E-07
29902	'FAM216A'	mRNA	-0.791874936	6.59E-07	6.78E-08
79077	'DCTPP1'	mRNA	-0.791831883	1.10E-06	1.17E-07
27109	'DMAC2L'	mRNA	-0.791089832	3.01E-08	2.40E-09
51512	'GTSE1'	mRNA	-0.791058424	1.83E-06	2.06E-07
79828	'METTL8'	mRNA	-0.790648799	1.20E-09	7.31E-11
6390	'SDHB'	mRNA	-0.790210885	1.13E-11	5.01E-13
2752	'GLUL'	mRNA	-0.787796179	8.64E-06	1.13E-06
125950	'RAVER1'	mRNA	-0.787687685	1.65E-06	1.84E-07
4701	'NDUFA7'	mRNA	-0.787636714	1.55E-08	1.16E-09
51020	'HDDC2'	mRNA	-0.78753014	1.20E-09	7.33E-11
84916	'UTP4'	mRNA	-0.787191103	3.88E-07	3.81E-08
9933	'PUM3'	mRNA	-0.787038702	9.59E-05	1.59E-05
9232	'PTTG1'	mRNA	-0.786902693	6.07E-11	3.00E-12
5686	'PSMA5'	mRNA	-0.786643966	2.01E-11	9.28E-13
64172	'OSGEPL1'	mRNA	-0.786621372	3.34E-06	4.01E-07
219854	'TMEM218'	mRNA	-0.785480551	8.48E-07	8.89E-08
10236	'HNRNPR'	mRNA	-0.785460159	8.49E-07	8.90E-08
85014	'TMEM141'	mRNA	-0.785106532	1.32E-09	8.15E-11
54107	'POLE3'	mRNA	-0.785016971	2.15E-10	1.16E-11
158431	'ZNF782'	mRNA	-0.784542135	0.03114151	0.010479528
26468	'LHX6'	mRNA	-0.784335986	0.008495964	0.002347497
25974	'MMACHC'	mRNA	-0.783537744	2.58E-06	3.02E-07
80196	'RNF34'	mRNA	-0.782945961	8.24E-07	8.62E-08
79954	'NOL10'	mRNA	-0.78250292	2.26E-06	2.61E-07
29080	'CCDC59'	mRNA	-0.782360076	4.44E-09	3.01E-10
79031	'PDCL3'	mRNA	-0.782195987	9.21E-04	1.96E-04
286827	'TRIM59'	mRNA	-0.781901476	6.65E-09	4.66E-10
7353	'UFD1'	mRNA	-0.781896274	6.75E-10	3.96E-11
22914	'KLRK1'	mRNA	-0.781571586	0.013632774	0.004035271
6419	'SETMAR'	mRNA	-0.781300974	1.45E-06	1.60E-07
54851	'ANKRD49'	mRNA	-0.781262744	2.18E-06	2.51E-07
51188	'SS18L2'	mRNA	-0.781063508	4.00E-08	3.24E-09
6558	'SLC12A2'	mRNA	-0.780728953	1.86E-04	3.31E-05
142	'PARP1'	mRNA	-0.780712044	4.38E-06	5.36E-07
7691	'ZNF132'	mRNA	-0.780614199	0.041359572	0.014509863
22796	'COG2'	mRNA	-0.780552033	3.46E-06	4.16E-07
6164	'RPL34'	mRNA	-0.780168241	4.44E-13	1.52E-14
91612	'CHURC1'	mRNA	-0.780122104	4.03E-11	1.95E-12
1672	'DEFB1'	mRNA	-0.779799543	0.022604489	0.007247316
641339	'ZNF674'	mRNA	-0.779465109	0.002101952	4.92E-04
79624	'ARMT1'	mRNA	-0.779377854	2.07E-06	2.36E-07
4718	'NDUFC2'	mRNA	-0.77870928	7.59E-10	4.49E-11
64328	'XPO4'	mRNA	-0.778610078	5.96E-06	7.48E-07
151648	'SGO1'	mRNA	-0.778596983	1.34E-05	1.83E-06
84844	'PHF5A'	mRNA	-0.778564773	1.71E-05	2.39E-06
6103	'RPGR'	mRNA	-0.778128203	0.01345776	0.003979041
3606	'IL18'	mRNA	-0.778088148	7.30E-12	3.11E-13
55210	'ATAD3A'	mRNA	-0.778005556	1.80E-05	2.54E-06
51318	'MRPL35'	mRNA	-0.777840169	1.63E-08	1.22E-09
7320	'UBE2B'	mRNA	-0.777793096	2.82E-10	1.55E-11
3838	'KPNA2'	mRNA	-0.777332987	2.03E-07	1.87E-08
7327	'UBE2G2'	mRNA	-0.776862167	1.50E-07	1.34E-08
29085	'PHPT1'	mRNA	-0.776523109	5.56E-10	3.20E-11
9732	'DOCK4'	mRNA	-0.776059771	0.005174943	0.001337428
9107	'MTMR6'	mRNA	-0.775941556	3.77E-08	3.05E-09
56652	'TWNK'	mRNA	-0.775750101	9.15E-05	1.51E-05
10907	'TXNL4A'	mRNA	-0.775517772	5.03E-07	5.08E-08
8886	'DDX18'	mRNA	-0.775474975	8.98E-09	6.40E-10
10849	'POLR1G'	mRNA	-0.775408155	0.003065643	7.47E-04
80169	'CTC1'	mRNA	-0.775370442	2.46E-05	3.60E-06
150274	'HSCB'	mRNA	-0.775227666	3.86E-07	3.78E-08
201725	'C4orf46'	mRNA	-0.775088559	2.96E-07	2.83E-08
84105	'PCBD2'	mRNA	-0.775034658	2.46E-05	3.60E-06
2729	'GCLC'	mRNA	-0.775021795	5.80E-10	3.36E-11
10432	'RBM14'	mRNA	-0.774260914	2.57E-06	3.02E-07
84945	'ABHD13'	mRNA	-0.773315695	1.59E-07	1.43E-08
55164	'SHQ1'	mRNA	-0.772753999	2.35E-05	3.43E-06
5827	'PXMP2'	mRNA	-0.772676673	1.01E-05	1.34E-06
84131	'CEP78'	mRNA	-0.772472197	5.93E-06	7.44E-07
7264	'GFUS'	mRNA	-0.772394868	8.06E-08	6.83E-09
84233	'TMEM126A'	mRNA	-0.771295627	1.17E-08	8.51E-10
284106	'CISD3'	mRNA	-0.771147674	7.50E-06	9.70E-07
5437	'POLR2H'	mRNA	-0.771022036	3.18E-10	1.77E-11
8323	'FZD6'	mRNA	-0.770797107	1.06E-09	6.39E-11
4729	'NDUFV2'	mRNA	-0.769893696	1.56E-11	7.07E-13
5096	'PCCB'	mRNA	-0.768624943	1.07E-07	9.31E-09
157313	'CDCA2'	mRNA	-0.768396959	8.71E-05	1.43E-05
7263	'TST'	mRNA	-0.768392833	3.80E-04	7.31E-05
51287	'COA4'	mRNA	-0.768078361	1.40E-08	1.04E-09
56992	'KIF15'	mRNA	-0.767985449	2.33E-05	3.39E-06
10935	'PRDX3'	mRNA	-0.767278622	2.17E-12	8.42E-14
65991	'FUNDC2'	mRNA	-0.767131776	1.20E-08	8.75E-10
5654	'HTRA1'	mRNA	-0.766834452	6.09E-09	4.23E-10
80110	'ZNF614'	mRNA	-0.766815668	5.18E-07	5.23E-08
8148	'TAF15'	mRNA	-0.76664075	4.49E-09	3.04E-10
51074	'APIP'	mRNA	-0.766439462	8.15E-07	8.50E-08
83858	'ATAD3B'	mRNA	-0.766412851	1.25E-06	1.35E-07
11224	'RPL35'	mRNA	-0.765947358	3.96E-11	1.91E-12
285550	'FAM200B'	mRNA	-0.765287181	1.47E-08	1.10E-09
29103	'DNAJC15'	mRNA	-0.764764266	0.007474792	0.00203139
9897	'WASHC5'	mRNA	-0.764653073	2.05E-07	1.89E-08
4869	'NPM1'	mRNA	-0.763991362	3.16E-10	1.75E-11
4285	'MIPEP'	mRNA	-0.76363734	6.52E-05	1.04E-05
64417	'TMEM267'	mRNA	-0.763545501	4.59E-08	3.74E-09
55651	'NHP2'	mRNA	-0.763499939	1.22E-08	8.93E-10
23554	'TSPAN12'	mRNA	-0.762929711	0.030624918	0.010272108
4928	'NUP98'	mRNA	-0.762897173	1.70E-06	1.90E-07
440093	'H3-5'	mRNA	-0.762316944	0.025879301	0.008480295
9410	'SNRNP40'	mRNA	-0.762227193	2.27E-06	2.62E-07
27257	'LSM1'	mRNA	-0.761840118	2.15E-05	3.10E-06
55723	'ASF1B'	mRNA	-0.761759921	6.94E-07	7.17E-08
102723553	'SMIM11B'	mRNA	-0.759899138	2.31E-04	4.22E-05
9128	'PRPF4'	mRNA	-0.759836689	1.17E-05	1.58E-06
55156	'ARMC1'	mRNA	-0.759834192	8.39E-11	4.24E-12
51372	'TMA7'	mRNA	-0.759565988	1.29E-07	1.14E-08
23223	'RRP12'	mRNA	-0.758686276	2.68E-04	4.97E-05
55144	'LRRC8D'	mRNA	-0.758643936	3.14E-08	2.52E-09
830	'CAPZA2'	mRNA	-0.758272841	8.98E-12	3.88E-13
54619	'CCNJ'	mRNA	-0.758134272	7.79E-04	1.63E-04
30836	'DNTTIP2'	mRNA	-0.757206668	5.29E-07	5.35E-08
4232	'MEST'	mRNA	-0.757057144	7.29E-09	5.14E-10
26960	'NBEA'	mRNA	-0.756989019	0.021499279	0.0068305
55055	'ZWILCH'	mRNA	-0.756691337	7.57E-07	7.87E-08
2193	'FARSA'	mRNA	-0.756450971	1.35E-05	1.86E-06
118487	'CHCHD1'	mRNA	-0.756027032	1.08E-07	9.39E-09
132321	'C4orf33'	mRNA	-0.756011938	6.11E-04	1.24E-04
64376	'IKZF5'	mRNA	-0.755909053	1.12E-07	9.75E-09
2027	'ENO3'	mRNA	-0.755506684	0.028104158	0.009312584
3276	'PRMT1'	mRNA	-0.755421205	4.29E-07	4.26E-08
64432	'MRPS25'	mRNA	-0.754727038	7.55E-08	6.37E-09
84159	'ARID5B'	mRNA	-0.754718884	2.67E-05	3.94E-06
137682	'NDUFAF6'	mRNA	-0.754394429	1.74E-05	2.45E-06
10772	'SRSF10'	mRNA	-0.753856821	2.51E-07	2.36E-08
93587	'TRMT10A'	mRNA	-0.753540301	0.00206054	4.80E-04
10393	'ANAPC10'	mRNA	-0.753327828	7.08E-06	9.06E-07
79818	'ZNF552'	mRNA	-0.753290807	1.74E-04	3.08E-05
80020	'FOXRED2'	mRNA	-0.752941596	2.45E-05	3.58E-06
2079	'ERH'	mRNA	-0.752794703	5.20E-09	3.57E-10
100188893	'TOMM6'	mRNA	-0.752670225	1.90E-07	1.74E-08
6629	'SNRPB2'	mRNA	-0.752427963	9.64E-09	6.93E-10
56674	'TMEM9B'	mRNA	-0.752278171	1.45E-06	1.60E-07
56919	'DHX33'	mRNA	-0.752190261	2.59E-07	2.45E-08
10694	'CCT8'	mRNA	-0.75187563	6.86E-10	4.03E-11
114804	'RNF157'	mRNA	-0.751697715	0.006712467	0.001796983
84899	'TMTC4'	mRNA	-0.75168437	4.04E-04	7.83E-05
8869	'ST3GAL5'	mRNA	-0.751616148	0.042235258	0.014847175
6189	'RPS3A'	mRNA	-0.751176829	1.70E-11	7.79E-13
9319	'TRIP13'	mRNA	-0.75110334	6.80E-06	8.65E-07
5576	'PRKAR2A'	mRNA	-0.750884184	1.05E-05	1.40E-06
153769	'SH3RF2'	mRNA	-0.750069878	1.02E-05	1.35E-06
5281	'PIGF'	mRNA	-0.749900855	1.39E-06	1.53E-07
109703458	'HTD2'	mRNA	-0.749884144	2.58E-04	4.78E-05
9493	'KIF23'	mRNA	-0.749488704	3.50E-06	4.21E-07
6936	'GCFC2'	mRNA	-0.749306014	5.29E-07	5.35E-08
56624	'ASAH2'	mRNA	-0.749132582	0.013257823	0.003913384
51501	'HIKESHI'	mRNA	-0.749053268	6.45E-08	5.38E-09
55638	'SYBU'	mRNA	-0.748708969	9.28E-04	1.98E-04
9188	'DDX21'	mRNA	-0.748676308	8.19E-06	1.07E-06
80114	'BICC1'	mRNA	-0.748422256	0.007753331	0.002116438
84153	'RNASEH2C'	mRNA	-0.74818837	4.25E-07	4.21E-08
11244	'ZHX1'	mRNA	-0.748058795	2.92E-08	2.32E-09
8520	'HAT1'	mRNA	-0.747995761	1.65E-08	1.24E-09
51218	'GLRX5'	mRNA	-0.747844795	2.18E-05	3.15E-06
26271	'FBXO5'	mRNA	-0.747803535	4.45E-05	6.89E-06
285282	'RABL3'	mRNA	-0.747152406	2.54E-06	2.98E-07
4691	'NCL'	mRNA	-0.74708251	1.71E-05	2.39E-06
23082	'PPRC1'	mRNA	-0.74685058	5.25E-07	5.31E-08
2177	'FANCD2'	mRNA	-0.746825549	1.73E-07	1.56E-08
54970	'TTC12'	mRNA	-0.74614576	2.65E-05	3.91E-06
64979	'MRPL36'	mRNA	-0.746096599	7.08E-08	5.94E-09
84296	'GINS4'	mRNA	-0.745419584	2.78E-04	5.18E-05
10775	'POP4'	mRNA	-0.745193653	1.33E-06	1.45E-07
5099	'PCDH7'	mRNA	-0.745117755	3.27E-07	3.16E-08
10556	'RPP30'	mRNA	-0.745112176	4.26E-07	4.22E-08
285605	'DTWD2'	mRNA	-0.744663824	2.21E-04	4.01E-05
102724159	'LOC102724159'	mRNA	-0.744536067	5.76E-05	9.13E-06
10280	'SIGMAR1'	mRNA	-0.744049874	2.16E-07	2.01E-08
3419	'IDH3A'	mRNA	-0.744043451	7.17E-06	9.21E-07
51259	'TMEM216'	mRNA	-0.743835266	2.52E-04	4.65E-05
6426	'SRSF1'	mRNA	-0.743546584	6.16E-06	7.77E-07
22826	'DNAJC8'	mRNA	-0.743261137	6.67E-09	4.67E-10
10987	'COPS5'	mRNA	-0.743229722	9.25E-07	9.76E-08
57570	'TRMT5'	mRNA	-0.743224066	2.91E-08	2.31E-09
3396	'MRPL58'	mRNA	-0.743063447	6.84E-09	4.81E-10
49856	'WRAP73'	mRNA	-0.742984168	9.96E-05	1.66E-05
10549	'PRDX4'	mRNA	-0.74292408	6.39E-08	5.31E-09
55776	'SAYSD1'	mRNA	-0.742588766	1.26E-04	2.14E-05
388722	'C1orf53'	mRNA	-0.74204056	0.00499642	0.001285811
400569	'MED11'	mRNA	-0.741868234	1.07E-05	1.43E-06
675	'BRCA2'	mRNA	-0.741819788	4.72E-06	5.81E-07
204	'AK2'	mRNA	-0.741022665	4.61E-10	2.62E-11
5308	'PITX2'	mRNA	-0.740877983	0.013232007	0.003904313
56996	'SLC12A9'	mRNA	-0.740846589	2.24E-05	3.24E-06
7074	'TIAM1'	mRNA	-0.740781845	7.81E-05	1.27E-05
5935	'RBM3'	mRNA	-0.740668156	3.02E-08	2.41E-09
84167	'C19orf44'	mRNA	-0.740493304	0.005228418	0.001353828
4258	'MGST2'	mRNA	-0.740243208	1.26E-06	1.36E-07
100131801	'PET100'	mRNA	-0.740143038	3.90E-08	3.15E-09
653333	'FAM86B2'	mRNA	-0.73959348	0.010882557	0.003110216
23107	'MRPS27'	mRNA	-0.73956846	4.12E-10	2.32E-11
9117	'SEC22C'	mRNA	-0.739408658	2.10E-08	1.62E-09
221178	'SPATA13'	mRNA	-0.739195576	0.01345776	0.003979031
11056	'DDX52'	mRNA	-0.738929511	5.75E-08	4.76E-09
11137	'PWP1'	mRNA	-0.738699927	1.30E-06	1.41E-07
8636	'SSNA1'	mRNA	-0.738459108	1.36E-04	2.34E-05
56683	'CFAP298'	mRNA	-0.737574744	1.27E-05	1.74E-06
84190	'METTL25'	mRNA	-0.737113131	0.008536679	0.002360223
132158	'GLYCTK'	mRNA	-0.736846495	0.019050353	0.00595428
11340	'EXOSC8'	mRNA	-0.736309575	2.79E-07	2.65E-08
54585	'LZTFL1'	mRNA	-0.735930358	1.07E-05	1.43E-06
57684	'ZBTB26'	mRNA	-0.735824236	6.15E-05	9.80E-06
90806	'ANGEL2'	mRNA	-0.735631628	1.03E-06	1.10E-07
51690	'LSM7'	mRNA	-0.735451801	1.41E-07	1.25E-08
112812	'FDX2'	mRNA	-0.735366595	3.01E-04	5.67E-05
4069	'LYZ'	mRNA	-0.735176767	0.004866417	0.001248087
7627	'ZNF75A'	mRNA	-0.734939709	0.002242107	5.28E-04
79868	'ALG13'	mRNA	-0.734572538	1.94E-07	1.78E-08
28998	'MRPL13'	mRNA	-0.734274829	2.44E-10	1.33E-11
9818	'NUP58'	mRNA	-0.73365551	1.13E-06	1.21E-07
131474	'CHCHD4'	mRNA	-0.733618824	4.20E-04	8.19E-05
81567	'TXNDC5'	mRNA	-0.732753331	2.98E-06	3.53E-07
79084	'WDR77'	mRNA	-0.732660022	7.03E-06	9.00E-07
81624	'DIAPH3'	mRNA	-0.732128011	1.51E-04	2.62E-05
6635	'SNRPE'	mRNA	-0.732097502	4.59E-08	3.74E-09
6229	'RPS24'	mRNA	-0.731749607	7.12E-11	3.56E-12
163059	'ZNF433'	mRNA	-0.73166112	0.022161748	0.007078637
112495	'GTF3C6'	mRNA	-0.731639186	0.001359298	3.02E-04
84842	'HPDL'	mRNA	-0.731619782	0.006400246	0.001700065
153443	'SRFBP1'	mRNA	-0.731530469	5.34E-05	8.40E-06
25973	'PARS2'	mRNA	-0.730966721	0.002925994	7.10E-04
84061	'MAGT1'	mRNA	-0.730578345	2.41E-09	1.55E-10
29090	'TIMM21'	mRNA	-0.730460514	8.48E-07	8.89E-08
199953	'TMEM201'	mRNA	-0.730412841	1.59E-04	2.79E-05
7562	'ZNF708'	mRNA	-0.730219826	3.14E-04	5.94E-05
10017	'BCL2L10'	mRNA	-0.730070322	0.011807397	0.003421167
873	'CBR1'	mRNA	-0.730048458	6.62E-10	3.87E-11
57691	'KIAA1586'	mRNA	-0.730003533	2.91E-05	4.34E-06
92106	'OXNAD1'	mRNA	-0.72814371	2.02E-05	2.88E-06
5532	'PPP3CB'	mRNA	-0.727935338	1.42E-06	1.57E-07
51121	'RPL26L1'	mRNA	-0.727231163	2.87E-08	2.27E-09
200895	'DHFR2'	mRNA	-0.726254604	0.010299564	0.002922727
4121	'MAN1A1'	mRNA	-0.726079451	0.0407235	0.014237597
80324	'PUS1'	mRNA	-0.725852963	3.02E-04	5.70E-05
11218	'DDX20'	mRNA	-0.725820232	4.59E-05	7.12E-06
4238	'MFAP3'	mRNA	-0.725760416	1.23E-07	1.08E-08
79707	'NOL9'	mRNA	-0.725635863	2.55E-06	2.99E-07
1525	'CXADR'	mRNA	-0.725241716	6.34E-07	6.51E-08
84057	'MND1'	mRNA	-0.724506889	1.65E-05	2.30E-06
10146	'G3BP1'	mRNA	-0.724107092	3.49E-06	4.20E-07
55165	'CEP55'	mRNA	-0.724016051	8.60E-07	9.03E-08
4695	'NDUFA2'	mRNA	-0.723761668	3.69E-08	2.98E-09
7556	'ZNF10'	mRNA	-0.723356431	0.015362478	0.004638513
90226	'UCN2'	mRNA	-0.723265441	0.002449168	5.82E-04
908	'CCT6A'	mRNA	-0.723085206	3.50E-06	4.21E-07
54663	'WDR74'	mRNA	-0.722875632	1.09E-06	1.16E-07
259217	'HSPA12A'	mRNA	-0.722846246	0.001048973	2.27E-04
92259	'MRPS36'	mRNA	-0.722820255	7.01E-07	7.24E-08
63926	'ANKEF1'	mRNA	-0.722715235	3.72E-05	5.68E-06
10944	'C11orf58'	mRNA	-0.722575631	1.91E-07	1.75E-08
3416	'IDE'	mRNA	-0.722198183	1.66E-06	1.85E-07
6207	'RPS13'	mRNA	-0.721792383	1.99E-10	1.06E-11
7388	'UQCRH'	mRNA	-0.720838131	2.86E-10	1.57E-11
55871	'CBWD1'	mRNA	-0.720426877	1.87E-04	3.34E-05
79752	'ZFAND1'	mRNA	-0.720409656	2.27E-09	1.46E-10
57150	'SMIM8'	mRNA	-0.720200168	7.81E-05	1.27E-05
57819	'LSM2'	mRNA	-0.719914042	2.85E-09	1.87E-10
2475	'MTOR'	mRNA	-0.719813348	6.37E-06	8.05E-07
51650	'MRPS33'	mRNA	-0.718405008	3.98E-09	2.68E-10
79064	'TMEM223'	mRNA	-0.718380149	1.09E-05	1.46E-06
2551	'GABPA'	mRNA	-0.717976189	5.12E-06	6.34E-07
85465	'SELENOI'	mRNA	-0.717788864	3.26E-08	2.62E-09
6427	'SRSF2'	mRNA	-0.717744994	8.67E-08	7.39E-09
130827	'TMEM182'	mRNA	-0.717621374	0.002479234	5.91E-04
28958	'COA3'	mRNA	-0.717599447	1.81E-07	1.65E-08
27346	'TMEM97'	mRNA	-0.717458901	2.49E-05	3.64E-06
9641	'IKBKE'	mRNA	-0.717433638	0.004908942	0.001260877
54505	'DHX29'	mRNA	-0.717365613	4.87E-05	7.62E-06
51300	'TIMMDC1'	mRNA	-0.717188014	1.28E-09	7.81E-11
221154	'MICU2'	mRNA	-0.71694678	3.43E-04	6.53E-05
9939	'RBM8A'	mRNA	-0.716892448	1.40E-06	1.54E-07
85865	'GTPBP10'	mRNA	-0.716787335	6.28E-07	6.44E-08
9787	'DLGAP5'	mRNA	-0.716787257	4.77E-07	4.79E-08
100144748	'KLLN'	mRNA	-0.716631427	0.035005496	0.011979403
4706	'NDUFAB1'	mRNA	-0.716323781	2.84E-09	1.86E-10
113510	'HELQ'	mRNA	-0.715966607	2.90E-05	4.32E-06
9373	'PLAA'	mRNA	-0.715866722	3.05E-06	3.62E-07
90410	'IFT20'	mRNA	-0.71558886	2.67E-06	3.13E-07
100287932	'TIMM23'	mRNA	-0.715198883	4.93E-05	7.72E-06
92002	'CCNQ'	mRNA	-0.714979778	1.09E-04	1.82E-05
60386	'SLC25A19'	mRNA	-0.714700546	1.94E-04	3.47E-05
79884	'MAP9'	mRNA	-0.714697343	0.009887349	0.002794911
6155	'RPL27'	mRNA	-0.714311178	9.41E-09	6.73E-10
5689	'PSMB1'	mRNA	-0.714273336	3.92E-07	3.85E-08
55352	'COPRS'	mRNA	-0.713782002	9.58E-04	2.05E-04
445571	'CBWD3'	mRNA	-0.713720801	0.025411509	0.008301929
6222	'RPS18'	mRNA	-0.712515797	3.15E-09	2.07E-10
494115	'RBMXL1'	mRNA	-0.712491797	4.47E-06	5.48E-07
113419	'TEX261'	mRNA	-0.712301351	2.25E-06	2.59E-07
91875	'TTC5'	mRNA	-0.712225257	6.21E-04	1.26E-04
51122	'COMMD2'	mRNA	-0.71196303	1.36E-08	1.00E-09
100506127	'GVQW3'	mRNA	-0.711675402	2.28E-04	4.16E-05
93550	'ZFAND4'	mRNA	-0.711443226	0.01484912	0.004457178
2717	'GLA'	mRNA	-0.710618786	3.02E-07	2.89E-08
5440	'POLR2K'	mRNA	-0.710436155	1.57E-07	1.41E-08
202243	'CCDC125'	mRNA	-0.710379731	2.33E-05	3.38E-06
7295	'TXN'	mRNA	-0.710363962	6.58E-10	3.84E-11
63898	'SH2D4A'	mRNA	-0.710362133	0.00319042	7.80E-04
10137	'RBM12'	mRNA	-0.710176658	3.77E-07	3.69E-08
54149	'C21orf91'	mRNA	-0.709755047	5.58E-06	6.97E-07
60488	'MRPS35'	mRNA	-0.709490649	3.85E-09	2.59E-10
196	'AHR'	mRNA	-0.709378225	4.18E-08	3.39E-09
116228	'COX20'	mRNA	-0.70889037	2.62E-07	2.47E-08
6206	'RPS12'	mRNA	-0.708361708	8.47E-11	4.29E-12
63933	'MCUR1'	mRNA	-0.707730641	1.63E-05	2.27E-06
606495	'CYB5RL'	mRNA	-0.707431804	1.15E-04	1.93E-05
8872	'CDC123'	mRNA	-0.707424475	5.39E-08	4.43E-09
84987	'COX14'	mRNA	-0.707249866	6.42E-08	5.35E-09
8317	'CDC7'	mRNA	-0.707123021	1.21E-06	1.31E-07
29093	'MRPL22'	mRNA	-0.707112562	8.69E-08	7.42E-09
64860	'ARMCX5'	mRNA	-0.706888201	1.13E-04	1.90E-05
10482	'NXF1'	mRNA	-0.706711871	7.58E-07	7.88E-08
10899	'JTB'	mRNA	-0.706640931	1.12E-08	8.14E-10
7507	'XPA'	mRNA	-0.706301373	0.0069884	0.001878516
51256	'TBC1D7'	mRNA	-0.706301161	1.34E-05	1.84E-06
10495	'ENOX2'	mRNA	-0.706289589	2.83E-04	5.30E-05
56890	'MDM1'	mRNA	-0.706128822	4.23E-04	8.25E-05
26747	'NUFIP1'	mRNA	-0.706003896	0.003263517	8.00E-04
885	'CCK'	mRNA	-0.706002693	0.002364559	5.60E-04
206358	'SLC36A1'	mRNA	-0.705756468	7.23E-04	1.50E-04
22984	'PDCD11'	mRNA	-0.70571862	2.54E-07	2.38E-08
285855	'RPL7L1'	mRNA	-0.705651713	9.39E-08	8.06E-09
1861	'TOR1A'	mRNA	-0.705396255	2.01E-07	1.85E-08
51463	'GPR89B'	mRNA	-0.705368703	0.002303243	5.44E-04
2805	'GOT1'	mRNA	-0.705287528	1.79E-06	2.02E-07
120534	'ARL14EP'	mRNA	-0.705127005	2.40E-05	3.50E-06
54552	'GNL3L'	mRNA	-0.705017451	2.77E-05	4.09E-06
401541	'CENPP'	mRNA	-0.704606575	1.00E-04	1.66E-05
389541	'LAMTOR4'	mRNA	-0.704491932	3.37E-07	3.26E-08
51260	'PBDC1'	mRNA	-0.704450802	0.00365634	9.07E-04
9446	'GSTO1'	mRNA	-0.704208121	2.17E-10	1.17E-11
8905	'AP1S2'	mRNA	-0.703779884	2.82E-04	5.26E-05
1662	'DDX10'	mRNA	-0.703653719	3.44E-04	6.55E-05
7690	'ZNF131'	mRNA	-0.703554594	8.96E-06	1.18E-06
51099	'ABHD5'	mRNA	-0.703530533	1.74E-06	1.95E-07
79847	'MFSD13A'	mRNA	-0.703518113	0.001272113	2.81E-04
22976	'PAXIP1'	mRNA	-0.702788144	1.17E-04	1.98E-05
80218	'NAA50'	mRNA	-0.702732268	6.72E-06	8.53E-07
57703	'CWC22'	mRNA	-0.702664019	1.51E-04	2.62E-05
83932	'SPRTN'	mRNA	-0.702644087	2.17E-04	3.93E-05
11019	'LIAS'	mRNA	-0.702346105	3.30E-06	3.95E-07
4172	'MCM3'	mRNA	-0.701501375	4.72E-06	5.81E-07
201973	'PRIMPOL'	mRNA	-0.701203025	8.76E-05	1.44E-05
10213	'PSMD14'	mRNA	-0.701145379	3.20E-05	4.82E-06
4717	'NDUFC1'	mRNA	-0.70060481	5.23E-08	4.29E-09
1479	'CSTF3'	mRNA	-0.700429482	2.82E-05	4.19E-06
3459	'IFNGR1'	mRNA	-0.700268609	1.55E-04	2.71E-05
26272	'FBXO4'	mRNA	-0.700135513	4.06E-05	6.24E-06
5704	'PSMC4'	mRNA	-0.700010596	3.69E-05	5.62E-06
127281	'PRXL2B'	mRNA	-0.699958156	0.002069355	4.82E-04
6634	'SNRPD3'	mRNA	-0.699861343	6.29E-06	7.95E-07
6871	'TADA2A'	mRNA	-0.69877992	4.03E-04	7.80E-05
672	'BRCA1'	mRNA	-0.698710537	1.20E-05	1.62E-06
790	'CAD'	mRNA	-0.696893642	1.05E-05	1.41E-06
78988	'MRPL57'	mRNA	-0.696870081	6.94E-06	8.85E-07
23154	'NCDN'	mRNA	-0.6966498	8.00E-06	1.04E-06
6875	'TAF4B'	mRNA	-0.696415545	6.83E-04	1.41E-04
152579	'SCFD2'	mRNA	-0.696160357	0.010161553	0.002879107
26123	'TCTN3'	mRNA	-0.696127417	6.79E-06	8.63E-07
340390	'WDR97'	mRNA	-0.696113517	0.019452915	0.006109964
84938	'ATG4C'	mRNA	-0.695459635	1.13E-04	1.90E-05
79184	'BRCC3'	mRNA	-0.695269798	4.72E-04	9.30E-05
80173	'IFT74'	mRNA	-0.695236635	1.71E-05	2.39E-06
292	'SLC25A5'	mRNA	-0.694926435	5.57E-08	4.60E-09
51373	'MRPS17'	mRNA	-0.694751971	3.32E-05	5.00E-06
55846	'ITFG2'	mRNA	-0.694555909	5.31E-04	1.06E-04
388753	'COA6'	mRNA	-0.693484805	1.81E-07	1.64E-08
83903	'HASPIN'	mRNA	-0.692801546	0.002303666	5.44E-04
406	'ARNTL'	mRNA	-0.692499096	7.91E-05	1.29E-05
51692	'CPSF3'	mRNA	-0.69243181	2.89E-08	2.30E-09
58493	'INIP'	mRNA	-0.692098943	4.10E-06	5.00E-07
285521	'COX18'	mRNA	-0.692076356	3.02E-07	2.89E-08
90025	'UBE3D'	mRNA	-0.691940069	0.00325052	7.96E-04
54512	'EXOSC4'	mRNA	-0.690986864	1.20E-04	2.03E-05
54830	'NUP62CL'	mRNA	-0.690970814	0.002780013	6.70E-04
2395	'FXN'	mRNA	-0.690700608	1.25E-04	2.13E-05
157567	'ANKRD46'	mRNA	-0.690683975	4.03E-05	6.19E-06
1478	'CSTF2'	mRNA	-0.690535375	4.67E-04	9.18E-05
54093	'SETD4'	mRNA	-0.690518917	2.40E-04	4.40E-05
84967	'LSM10'	mRNA	-0.689892064	2.74E-05	4.06E-06
747	'DAGLA'	mRNA	-0.689703057	0.030151315	0.010086805
66008	'TRAK2'	mRNA	-0.689671512	3.07E-05	4.60E-06
6183	'MRPS12'	mRNA	-0.689543732	1.03E-05	1.38E-06
115209	'OMA1'	mRNA	-0.68924711	1.48E-04	2.57E-05
27166	'PRELID1'	mRNA	-0.688392058	2.00E-05	2.85E-06
63932	'STEEP1'	mRNA	-0.687987999	6.16E-05	9.82E-06
439	'GET3'	mRNA	-0.68752496	1.81E-07	1.65E-08
92342	'METTL18'	mRNA	-0.687097091	0.001167284	2.56E-04
285331	'CCDC66'	mRNA	-0.6870132	0.001077577	2.34E-04
10024	'TROAP'	mRNA	-0.686500747	3.39E-06	4.07E-07
961	'CD47'	mRNA	-0.686360289	6.32E-08	5.24E-09
96764	'TGS1'	mRNA	-0.686248467	9.68E-05	1.60E-05
25979	'DHRS7B'	mRNA	-0.685994932	7.49E-05	1.21E-05
5134	'PDCD2'	mRNA	-0.685461017	4.15E-07	4.10E-08
7280	'TUBB2A'	mRNA	-0.685215623	0.019311527	0.006054419
23211	'ZC3H4'	mRNA	-0.684995303	3.62E-05	5.50E-06
1892	'ECHS1'	mRNA	-0.684951388	1.91E-08	1.45E-09
85002	'FAM86B1'	mRNA	-0.684870811	0.009040959	0.00252443
55006	'TRMT61B'	mRNA	-0.684788312	7.75E-06	1.00E-06
8883	'NAE1'	mRNA	-0.684695617	5.51E-08	4.55E-09
56257	'MEPCE'	mRNA	-0.68448173	4.71E-06	5.80E-07
84108	'PCGF6'	mRNA	-0.684282612	6.80E-05	1.09E-05
51106	'TFB1M'	mRNA	-0.684184529	4.05E-05	6.23E-06
144165	'PRICKLE1'	mRNA	-0.684021904	0.021811705	0.006939327
219931	'TPCN2'	mRNA	-0.683949251	3.33E-04	6.33E-05
121642	'ALKBH2'	mRNA	-0.683634256	4.00E-05	6.15E-06
10452	'TOMM40'	mRNA	-0.683402803	1.92E-04	3.43E-05
119392	'SFR1'	mRNA	-0.683279896	9.72E-07	1.03E-07
54902	'TTC19'	mRNA	-0.682957421	3.28E-06	3.93E-07
10975	'UQCR11'	mRNA	-0.682805957	6.94E-08	5.81E-09
5631	'PRPS1'	mRNA	-0.682746626	2.57E-06	3.02E-07
29087	'THYN1'	mRNA	-0.682157398	9.90E-08	8.51E-09
51194	'IPO11'	mRNA	-0.682077537	4.18E-04	8.14E-05
5481	'PPID'	mRNA	-0.682014457	1.37E-04	2.36E-05
55726	'INTS13'	mRNA	-0.682013213	2.17E-07	2.02E-08
9774	'BCLAF1'	mRNA	-0.681356707	4.66E-06	5.73E-07
65003	'MRPL11'	mRNA	-0.681184319	4.04E-07	3.98E-08
995	'CDC25C'	mRNA	-0.680989589	8.85E-04	1.87E-04
7203	'CCT3'	mRNA	-0.680885615	2.72E-07	2.58E-08
55839	'CENPN'	mRNA	-0.680777116	3.20E-05	4.81E-06
10463	'SLC30A9'	mRNA	-0.680751607	7.69E-08	6.49E-09
221786	'FAM200A'	mRNA	-0.6798017	3.65E-04	6.98E-05
6832	'SUPV3L1'	mRNA	-0.679697698	2.52E-06	2.95E-07
64794	'DDX31'	mRNA	-0.67966355	6.18E-04	1.26E-04
55756	'INTS9'	mRNA	-0.679281068	0.005096777	0.001314432
144233	'BCDIN3D'	mRNA	-0.67862137	0.004636	0.001182129
64981	'MRPL34'	mRNA	-0.678609694	1.11E-05	1.49E-06
7415	'VCP'	mRNA	-0.678464834	8.11E-05	1.33E-05
953	'ENTPD1'	mRNA	-0.678316207	5.76E-05	9.13E-06
340481	'ZDHHC21'	mRNA	-0.678204881	1.25E-04	2.14E-05
27077	'B9D1'	mRNA	-0.677456659	4.20E-06	5.13E-07
2491	'CENPI'	mRNA	-0.677095157	1.45E-04	2.51E-05
10282	'BET1'	mRNA	-0.677024688	2.57E-07	2.42E-08
79886	'CAAP1'	mRNA	-0.676902504	3.41E-04	6.48E-05
56267	'KYAT3'	mRNA	-0.676297004	2.22E-07	2.07E-08
23603	'CORO1C'	mRNA	-0.676270901	8.51E-08	7.25E-09
218	'ALDH3A1'	mRNA	-0.676148603	6.30E-04	1.29E-04
51659	'GINS2'	mRNA	-0.674815433	5.19E-06	6.44E-07
11103	'KRR1'	mRNA	-0.674717888	4.98E-07	5.02E-08
6856	'SYPL1'	mRNA	-0.674430022	2.82E-09	1.84E-10
83787	'ARMC10'	mRNA	-0.674176725	3.42E-07	3.32E-08
6631	'SNRPC'	mRNA	-0.673969864	2.81E-07	2.68E-08
4698	'NDUFA5'	mRNA	-0.673969452	6.06E-07	6.19E-08
27304	'MOCS3'	mRNA	-0.673810793	1.55E-04	2.71E-05
54433	'GAR1'	mRNA	-0.673801759	0.016907618	0.005175177
1490	'CCN2'	mRNA	-0.673787364	2.15E-04	3.89E-05
26175	'TMEM251'	mRNA	-0.673602048	9.20E-04	1.96E-04
57157	'PHTF2'	mRNA	-0.673566281	1.20E-06	1.29E-07
51522	'TMEM14C'	mRNA	-0.673508874	6.12E-09	4.26E-10
51184	'GPN3'	mRNA	-0.67327208	2.50E-06	2.92E-07
54888	'NSUN2'	mRNA	-0.673160705	1.66E-04	2.93E-05
595	'CCND1'	mRNA	-0.673046667	3.53E-05	5.34E-06
9700	'ESPL1'	mRNA	-0.673009986	7.01E-06	8.96E-07
80142	'PTGES2'	mRNA	-0.672912375	6.94E-06	8.85E-07
55720	'TSR1'	mRNA	-0.672634431	3.76E-05	5.75E-06
79763	'ISOC2'	mRNA	-0.672450914	3.03E-05	4.53E-06
6748	'SSR4'	mRNA	-0.672248456	9.03E-08	7.73E-09
23279	'NUP160'	mRNA	-0.67210768	3.32E-06	3.98E-07
143279	'HECTD2'	mRNA	-0.671995628	0.006184054	0.001635181
56911	'MAP3K7CL'	mRNA	-0.671973287	4.82E-05	7.53E-06
4507	'MTAP'	mRNA	-0.671849442	1.05E-05	1.40E-06
140609	'NEK7'	mRNA	-0.671720074	5.01E-07	5.05E-08
114791	'TUBGCP5'	mRNA	-0.671672385	0.001134104	2.48E-04
54554	'WDR5B'	mRNA	-0.67154168	0.001278269	2.82E-04
124637	'CYB5D1'	mRNA	-0.67122369	1.85E-05	2.61E-06
2146	'EZH2'	mRNA	-0.671208057	1.06E-05	1.42E-06
26292	'MYCBP'	mRNA	-0.670779845	3.64E-07	3.55E-08
51643	'TMBIM4'	mRNA	-0.670754975	5.43E-07	5.50E-08
51042	'ZNF593'	mRNA	-0.670387868	0.001127098	2.46E-04
5688	'PSMA7'	mRNA	-0.670215058	9.57E-08	8.21E-09
5203	'PFDN4'	mRNA	-0.669936531	1.52E-08	1.14E-09
641	'BLM'	mRNA	-0.669829692	0.006704596	0.001794509
54989	'ZNF770'	mRNA	-0.669204596	5.40E-08	4.45E-09
127002	'ATXN7L2'	mRNA	-0.668795281	0.005629756	0.001472255
29968	'PSAT1'	mRNA	-0.668550231	4.11E-04	7.98E-05
27335	'EIF3K'	mRNA	-0.668159112	1.28E-08	9.41E-10
100532731	'COMMD3-BMI1'	mRNA	-0.667946523	2.05E-06	2.34E-07
55251	'PCMTD2'	mRNA	-0.66793273	1.31E-06	1.43E-07
521	'ATP5ME'	mRNA	-0.667931496	1.23E-07	1.08E-08
146909	'KIF18B'	mRNA	-0.667668571	1.91E-05	2.71E-06
6628	'SNRPB'	mRNA	-0.667445003	2.14E-08	1.65E-09
57673	'BEND3'	mRNA	-0.667029157	0.024564167	0.007979314
51642	'MRPL48'	mRNA	-0.666545524	1.64E-06	1.83E-07
51389	'RWDD1'	mRNA	-0.666542075	7.99E-08	6.77E-09
83940	'TATDN1'	mRNA	-0.66645053	1.28E-06	1.38E-07
80135	'RPF1'	mRNA	-0.666397982	3.05E-06	3.62E-07
51090	'PLLP'	mRNA	-0.666065763	2.83E-05	4.21E-06
192111	'PGAM5'	mRNA	-0.665215152	1.54E-04	2.69E-05
126070	'ZNF440'	mRNA	-0.665199913	1.12E-04	1.89E-05
384	'ARG2'	mRNA	-0.664758052	3.91E-05	6.00E-06
10189	'ALYREF'	mRNA	-0.6641259	4.70E-04	9.26E-05
4683	'NBN'	mRNA	-0.663362079	3.08E-05	4.61E-06
64757	'MTARC1'	mRNA	-0.662628505	6.84E-04	1.41E-04
55831	'EMC3'	mRNA	-0.662372708	2.20E-07	2.05E-08
9166	'EBAG9'	mRNA	-0.661808827	7.21E-06	9.27E-07
728489	'DNLZ'	mRNA	-0.661737265	0.030300345	0.010149951
60491	'NIF3L1'	mRNA	-0.661659109	7.18E-06	9.22E-07
286257	'PAXX'	mRNA	-0.661554459	1.46E-04	2.53E-05
57552	'NCEH1'	mRNA	-0.661475742	1.60E-04	2.80E-05
90161	'HS6ST2'	mRNA	-0.66145757	8.49E-06	1.11E-06
84955	'NUDCD1'	mRNA	-0.661361356	1.28E-04	2.18E-05
55435	'AP1AR'	mRNA	-0.661225597	3.15E-05	4.72E-06
9277	'WDR46'	mRNA	-0.660936421	2.30E-04	4.21E-05
57678	'GPAM'	mRNA	-0.660539837	5.61E-04	1.12E-04
11342	'RNF13'	mRNA	-0.659937277	3.60E-07	3.51E-08
5336	'PLCG2'	mRNA	-0.659920266	0.003602096	8.91E-04
64318	'NOC3L'	mRNA	-0.659906083	1.41E-04	2.43E-05
11331	'PHB2'	mRNA	-0.65980318	5.78E-09	3.98E-10
26953	'RANBP6'	mRNA	-0.659277779	5.56E-05	8.78E-06
79607	'FAM118B'	mRNA	-0.659115105	1.47E-04	2.55E-05
113251	'LARP4'	mRNA	-0.659099872	7.25E-06	9.34E-07
348793	'WDR53'	mRNA	-0.659007456	6.76E-04	1.39E-04
3052	'HCCS'	mRNA	-0.658742711	3.06E-05	4.58E-06
317671	'RFESD'	mRNA	-0.658670637	0.014464476	0.004319518
23412	'COMMD3'	mRNA	-0.658407151	3.74E-06	4.53E-07
27433	'TOR2A'	mRNA	-0.658346922	0.007259559	0.001964936
8402	'SLC25A11'	mRNA	-0.658271941	5.63E-06	7.05E-07
55388	'MCM10'	mRNA	-0.658220085	0.005080932	0.001309788
9184	'BUB3'	mRNA	-0.657856819	1.98E-08	1.52E-09
692312	'PPAN-P2RY11'	mRNA	-0.657818541	0.003350236	8.23E-04
10248	'POP7'	mRNA	-0.65771624	1.48E-04	2.56E-05
403	'ARL3'	mRNA	-0.657644284	7.52E-07	7.81E-08
135293	'PM20D2'	mRNA	-0.657479481	2.14E-05	3.08E-06
26973	'CHORDC1'	mRNA	-0.657327906	9.12E-04	1.94E-04
5558	'PRIM2'	mRNA	-0.657127064	4.91E-05	7.68E-06
87769	'GGACT'	mRNA	-0.657002017	0.046602754	0.016691655
10978	'CLP1'	mRNA	-0.656968554	1.00E-03	2.15E-04
22908	'SACM1L'	mRNA	-0.656900829	7.92E-05	1.29E-05
10574	'CCT7'	mRNA	-0.656824203	1.38E-05	1.90E-06
55572	'FOXRED1'	mRNA	-0.65656453	7.08E-06	9.08E-07
116461	'TSEN15'	mRNA	-0.656510183	1.69E-05	2.36E-06
10464	'PIBF1'	mRNA	-0.656290522	6.83E-06	8.69E-07
51388	'NIP7'	mRNA	-0.655957151	9.06E-04	1.92E-04
3376	'IARS1'	mRNA	-0.655858444	1.03E-05	1.37E-06
9984	'THOC1'	mRNA	-0.655745549	1.95E-05	2.76E-06
498	'ATP5F1A'	mRNA	-0.655679277	2.46E-09	1.59E-10
493856	'CISD2'	mRNA	-0.655114601	2.30E-06	2.66E-07
54934	'KANSL2'	mRNA	-0.655055892	1.74E-05	2.45E-06
2959	'GTF2B'	mRNA	-0.654983787	2.47E-06	2.89E-07
7741	'ZSCAN26'	mRNA	-0.653946733	0.002914274	7.07E-04
55234	'SMU1'	mRNA	-0.653798879	3.32E-06	3.98E-07
2237	'FEN1'	mRNA	-0.653379104	5.96E-04	1.20E-04
51611	'DPH5'	mRNA	-0.652865152	1.13E-07	9.85E-09
11258	'DCTN3'	mRNA	-0.652693382	6.30E-07	6.46E-08
5478	'PPIA'	mRNA	-0.652395099	1.79E-08	1.36E-09
2130	'EWSR1'	mRNA	-0.651604653	2.08E-06	2.37E-07
55269	'PSPC1'	mRNA	-0.651318816	9.07E-04	1.93E-04
6224	'RPS20'	mRNA	-0.650738958	2.76E-09	1.80E-10
55813	'UTP6'	mRNA	-0.650672945	3.81E-05	5.83E-06
4713	'NDUFB7'	mRNA	-0.65051916	6.22E-07	6.37E-08
28957	'MRPS28'	mRNA	-0.650326226	0.010931754	0.003129095
6209	'RPS15'	mRNA	-0.650241438	6.15E-07	6.29E-08
1295	'COL8A1'	mRNA	-0.649789634	0.001004357	2.16E-04
140700	'SAMD10'	mRNA	-0.649131053	0.004531796	0.001151335
23160	'WDR43'	mRNA	-0.649111791	5.98E-05	9.51E-06
27300	'ZNF544'	mRNA	-0.648864522	5.98E-05	9.50E-06
80823	'BHLHB9'	mRNA	-0.6487396	0.023440758	0.007569411
6895	'TARBP2'	mRNA	-0.648673307	9.50E-05	1.57E-05
163051	'ZNF709'	mRNA	-0.648504331	0.0223336	0.007141435
2235	'FECH'	mRNA	-0.648466509	1.33E-05	1.83E-06
3035	'HARS1'	mRNA	-0.648105589	1.56E-04	2.73E-05
54680	'ZNHIT6'	mRNA	-0.648002779	3.72E-04	7.14E-05
23511	'NUP188'	mRNA	-0.647769708	9.34E-06	1.23E-06
63877	'FAM204A'	mRNA	-0.647525267	1.44E-07	1.28E-08
23203	'PMPCA'	mRNA	-0.64717011	8.60E-06	1.12E-06
509	'ATP5F1C'	mRNA	-0.647162035	3.32E-08	2.67E-09
57110	'PLAAT1'	mRNA	-0.646886421	0.008548678	0.002364478
79680	'RTL10'	mRNA	-0.646521314	2.17E-05	3.12E-06
84461	'NEURL4'	mRNA	-0.646413368	2.44E-05	3.56E-06
6125	'RPL5'	mRNA	-0.646270964	3.07E-09	2.01E-10
10982	'MAPRE2'	mRNA	-0.646024167	0.006830191	0.001831869
80742	'PRR3'	mRNA	-0.645900573	0.002098222	4.90E-04
285989	'ZNF789'	mRNA	-0.645838923	0.001288251	2.85E-04
2739	'GLO1'	mRNA	-0.64577767	3.19E-07	3.07E-08
84650	'EBPL'	mRNA	-0.645637693	4.73E-07	4.74E-08
51263	'MRPL30'	mRNA	-0.644877794	1.58E-07	1.42E-08
7153	'TOP2A'	mRNA	-0.644733479	1.34E-08	9.90E-10
79819	'DNAI4'	mRNA	-0.644619891	0.025241469	0.00823669
5707	'PSMD1'	mRNA	-0.644258861	5.42E-04	1.08E-04
79053	'ALG8'	mRNA	-0.64423612	3.04E-05	4.55E-06
64789	'EXO5'	mRNA	-0.643970131	0.023781598	0.007697728
55610	'VPS50'	mRNA	-0.643726393	4.37E-05	6.75E-06
85302	'FBF1'	mRNA	-0.643704881	3.83E-04	7.39E-05
55556	'ENOSF1'	mRNA	-0.643481414	2.65E-05	3.90E-06
116143	'DNAAF10'	mRNA	-0.643154318	0.001614788	3.64E-04
57026	'PDXP'	mRNA	-0.64303926	0.005849418	0.001537396
57116	'ZNF695'	mRNA	-0.642463016	0.015565119	0.004709643
63901	'FAM111A'	mRNA	-0.642034804	5.33E-06	6.64E-07
26224	'FBXL3'	mRNA	-0.642008738	1.72E-05	2.41E-06
10825	'NEU3'	mRNA	-0.641947975	4.48E-04	8.78E-05
28977	'MRPL42'	mRNA	-0.641512941	2.70E-08	2.13E-09
8896	'BUD31'	mRNA	-0.641322186	1.33E-05	1.82E-06
55291	'PPP6R3'	mRNA	-0.641220331	4.68E-06	5.76E-07
92856	'IMP4'	mRNA	-0.640931026	4.15E-05	6.40E-06
55972	'SLC25A40'	mRNA	-0.640792458	7.32E-05	1.18E-05
79693	'YRDC'	mRNA	-0.640711917	9.42E-04	2.01E-04
80178	'TEDC2'	mRNA	-0.640400471	0.017224192	0.005285296
25855	'BRMS1'	mRNA	-0.639867285	1.85E-04	3.29E-05
51399	'TRAPPC4'	mRNA	-0.639622795	1.44E-04	2.48E-05
84649	'DGAT2'	mRNA	-0.639620615	6.14E-04	1.25E-04
5019	'OXCT1'	mRNA	-0.639264156	0.001350023	3.00E-04
55787	'TXLNG'	mRNA	-0.639044862	1.32E-05	1.81E-06
4831	'NME2'	mRNA	-0.639018446	3.92E-08	3.17E-09
6421	'SFPQ'	mRNA	-0.638852902	4.77E-07	4.79E-08
5711	'PSMD5'	mRNA	-0.638809071	1.28E-05	1.74E-06
2547	'XRCC6'	mRNA	-0.638497608	3.32E-06	3.97E-07
5706	'PSMC6'	mRNA	-0.63813884	5.99E-06	7.53E-07
60561	'RINT1'	mRNA	-0.638046193	4.03E-05	6.19E-06
29074	'MRPL18'	mRNA	-0.637884602	6.45E-06	8.16E-07
116225	'ZMYND19'	mRNA	-0.637770574	4.22E-04	8.24E-05
55781	'RIOK2'	mRNA	-0.637745938	0.001610725	3.63E-04
3839	'KPNA3'	mRNA	-0.637395584	2.54E-07	2.39E-08
112858	'TP53RK'	mRNA	-0.637259898	1.11E-05	1.49E-06
5691	'PSMB3'	mRNA	-0.637084934	9.20E-08	7.89E-09
1738	'DLD'	mRNA	-0.637012402	7.50E-06	9.70E-07
51134	'CEP83'	mRNA	-0.636911758	2.86E-04	5.36E-05
115708	'TRMT61A'	mRNA	-0.636908396	0.003637708	9.02E-04
9749	'PHACTR2'	mRNA	-0.636635766	3.78E-04	7.27E-05
134430	'WDR36'	mRNA	-0.636255096	1.97E-05	2.81E-06
162073	'ITPRIPL2'	mRNA	-0.635287148	2.29E-04	4.17E-05
9923	'ZBTB40'	mRNA	-0.635107898	7.95E-05	1.30E-05
51490	'SPOUT1'	mRNA	-0.634948792	1.12E-05	1.51E-06
55035	'NOL8'	mRNA	-0.634822339	1.99E-04	3.57E-05
51433	'ANAPC5'	mRNA	-0.634579775	3.55E-07	3.46E-08
25994	'HIGD1A'	mRNA	-0.63454454	1.22E-08	8.91E-10
7174	'TPP2'	mRNA	-0.634137643	5.68E-06	7.12E-07
5718	'PSMD12'	mRNA	-0.633906923	4.70E-04	9.25E-05
54606	'DDX56'	mRNA	-0.633500612	2.86E-05	4.25E-06
100529097	'RPL36A-HNRNPH2'	mRNA	-0.633283389	5.79E-05	9.18E-06
81614	'NIPA2'	mRNA	-0.633039391	2.76E-04	5.13E-05
699	'BUB1'	mRNA	-0.632883629	1.75E-05	2.46E-06
79807	'GSTCD'	mRNA	-0.632535778	2.07E-06	2.37E-07
1763	'DNA2'	mRNA	-0.631804459	5.10E-04	1.01E-04
2188	'FANCF'	mRNA	-0.631535304	0.001009596	2.18E-04
8165	'AKAP1'	mRNA	-0.631445546	2.20E-05	3.17E-06
9866	'TRIM66'	mRNA	-0.631202985	4.23E-04	8.25E-05
79080	'CCDC86'	mRNA	-0.63063522	0.004855199	0.001243879
5702	'PSMC3'	mRNA	-0.63012575	2.80E-04	5.22E-05
9125	'CNOT9'	mRNA	-0.630057325	1.22E-04	2.07E-05
79159	'NOL12'	mRNA	-0.629965981	8.10E-04	1.70E-04
60560	'NAA35'	mRNA	-0.629953153	2.38E-04	4.36E-05
6882	'TAF11'	mRNA	-0.629708341	2.90E-05	4.32E-06
6188	'RPS3'	mRNA	-0.629625738	4.69E-07	4.69E-08
5833	'PCYT2'	mRNA	-0.629505727	9.51E-04	2.03E-04
85437	'ZCRB1'	mRNA	-0.629453405	1.09E-07	9.44E-09
5037	'PEBP1'	mRNA	-0.62941379	1.49E-06	1.65E-07
51385	'ZNF589'	mRNA	-0.629390716	0.002630785	6.30E-04
6388	'SDF2'	mRNA	-0.629336846	2.71E-06	3.20E-07
326625	'MMAB'	mRNA	-0.629308333	4.80E-05	7.48E-06
7803	'PTP4A1'	mRNA	-0.62896787	2.28E-07	2.13E-08
2690	'GHR'	mRNA	-0.628949673	0.003094334	7.55E-04
57704	'GBA2'	mRNA	-0.628846523	1.91E-04	3.41E-05
9942	'XYLB'	mRNA	-0.628569954	0.00285436	6.91E-04
391356	'PTRHD1'	mRNA	-0.628464964	2.88E-05	4.28E-06
84769	'MPV17L2'	mRNA	-0.628176234	0.012560996	0.003676991
8452	'CUL3'	mRNA	-0.627962617	0.001078209	2.34E-04
4354	'MPP1'	mRNA	-0.627724839	0.005536052	0.001444715
9329	'GTF3C4'	mRNA	-0.627420121	5.68E-05	8.99E-06
9585	'KIF20B'	mRNA	-0.627181354	1.89E-05	2.67E-06
9039	'UBA3'	mRNA	-0.627051919	4.35E-07	4.34E-08
9949	'AMMECR1'	mRNA	-0.62651988	2.01E-04	3.60E-05
1806	'DPYD'	mRNA	-0.626498716	8.22E-04	1.73E-04
53981	'CPSF2'	mRNA	-0.626226817	1.99E-05	2.84E-06
63943	'FKBPL'	mRNA	-0.625695581	0.029163218	0.00971424
6133	'RPL9'	mRNA	-0.625630956	8.48E-08	7.22E-09
1329	'COX5B'	mRNA	-0.625318691	2.25E-05	3.26E-06
92703	'TMEM183A'	mRNA	-0.62528227	1.76E-06	1.99E-07
10726	'NUDC'	mRNA	-0.625104544	3.89E-04	7.50E-05
619208	'FAM229B'	mRNA	-0.624940735	1.91E-04	3.41E-05
79918	'SETD6'	mRNA	-0.624902051	8.87E-04	1.88E-04
1676	'DFFA'	mRNA	-0.624419796	1.27E-06	1.37E-07
84525	'HOPX'	mRNA	-0.624367021	0.006934873	0.001862607
23310	'NCAPD3'	mRNA	-0.62427402	7.49E-06	9.65E-07
55166	'CENPQ'	mRNA	-0.624075065	2.20E-05	3.18E-06
7398	'USP1'	mRNA	-0.623187246	1.05E-04	1.75E-05
25847	'ANAPC13'	mRNA	-0.623133354	3.70E-06	4.48E-07
117178	'SSX2IP'	mRNA	-0.623060024	4.11E-04	7.98E-05
6161	'RPL32'	mRNA	-0.622935184	9.85E-08	8.46E-09
7639	'ZNF85'	mRNA	-0.622912687	6.50E-05	1.04E-05
9403	'SELENOF'	mRNA	-0.622864178	2.53E-08	1.98E-09
6924	'ELOA'	mRNA	-0.622611665	3.18E-04	6.03E-05
55850	'USE1'	mRNA	-0.622317733	0.001756036	4.00E-04
100289678	'ZNF783'	mRNA	-0.622266693	3.10E-04	5.85E-05
55135	'WRAP53'	mRNA	-0.62194677	0.002981879	7.25E-04
90293	'KLHL13'	mRNA	-0.621824809	0.008657918	0.002398016
6612	'SUMO3'	mRNA	-0.621670385	2.08E-06	2.38E-07
53371	'NUP54'	mRNA	-0.621195041	1.94E-06	2.19E-07
5810	'RAD1'	mRNA	-0.621100334	1.59E-05	2.21E-06
115207	'KCTD12'	mRNA	-0.620927684	2.22E-04	4.04E-05
10671	'DCTN6'	mRNA	-0.620382286	2.46E-05	3.61E-06
27000	'DNAJC2'	mRNA	-0.620309646	0.002031877	4.72E-04
26098	'EDRF1'	mRNA	-0.620031116	2.94E-04	5.52E-05
10664	'CTCF'	mRNA	-0.619872393	6.88E-04	1.42E-04
51377	'UCHL5'	mRNA	-0.619584522	4.83E-04	9.56E-05
79070	'POGLUT2'	mRNA	-0.619239594	0.00181251	4.15E-04
440068	'CARD17'	mRNA	-0.619118881	0.04534163	0.016147984
55892	'MYNN'	mRNA	-0.619110301	1.66E-05	2.32E-06
199857	'ALG14'	mRNA	-0.618917026	3.62E-04	6.91E-05
3329	'HSPD1'	mRNA	-0.61789767	1.03E-04	1.72E-05
84191	'CIAO2A'	mRNA	-0.617871431	3.02E-07	2.89E-08
29789	'OLA1'	mRNA	-0.617556323	5.51E-08	4.54E-09
114991	'ZNF618'	mRNA	-0.61734481	0.012554865	0.003673076
339487	'ZBTB8OS'	mRNA	-0.617156684	7.46E-05	1.21E-05
5682	'PSMA1'	mRNA	-0.616290304	1.18E-07	1.04E-08
55256	'ADI1'	mRNA	-0.616165666	6.19E-06	7.82E-07
6827	'SUPT4H1'	mRNA	-0.616053442	6.97E-06	8.90E-07
2483	'FRG1'	mRNA	-0.615940618	5.31E-06	6.61E-07
55039	'TRMT12'	mRNA	-0.615811514	0.004626911	0.001179304
91689	'SMDT1'	mRNA	-0.615588556	1.33E-04	2.29E-05
29899	'GPSM2'	mRNA	-0.61533	1.29E-06	1.40E-07
84522	'JAGN1'	mRNA	-0.615270902	3.57E-05	5.41E-06
79768	'KATNBL1'	mRNA	-0.615258246	2.43E-06	2.83E-07
388743	'CAPN8'	mRNA	-0.615239819	0.043829564	0.015520568
27090	'ST6GALNAC4'	mRNA	-0.614936221	8.05E-04	1.69E-04
4781	'NFIB'	mRNA	-0.61491168	3.21E-04	6.07E-05
124045	'SPATA33'	mRNA	-0.614632697	0.005360196	0.00139285
9401	'RECQL4'	mRNA	-0.614294037	1.07E-05	1.43E-06
29128	'UHRF1'	mRNA	-0.614093723	8.00E-04	1.68E-04
1161	'ERCC8'	mRNA	-0.61391136	1.56E-04	2.73E-05
91683	'SYT12'	mRNA	-0.61379425	0.001272075	2.81E-04
84240	'ZCCHC9'	mRNA	-0.613791237	1.17E-05	1.58E-06
142940	'TRUB1'	mRNA	-0.613616615	1.19E-05	1.61E-06
2107	'ETF1'	mRNA	-0.613597894	4.61E-05	7.16E-06
1211	'CLTA'	mRNA	-0.613236415	1.40E-06	1.54E-07
9978	'RBX1'	mRNA	-0.612841587	4.33E-07	4.31E-08
7342	'UBP1'	mRNA	-0.612461093	9.53E-06	1.26E-06
5538	'PPT1'	mRNA	-0.611905823	1.48E-06	1.64E-07
5562	'PRKAA1'	mRNA	-0.611159751	3.08E-07	2.96E-08
3608	'ILF2'	mRNA	-0.610910363	3.59E-06	4.33E-07
119032	'BORCS7'	mRNA	-0.610834801	5.10E-05	8.01E-06
7290	'HIRA'	mRNA	-0.610482488	3.55E-04	6.77E-05
23	'ABCF1'	mRNA	-0.610470948	1.57E-04	2.75E-05
27314	'RAB30'	mRNA	-0.610345159	0.004569807	0.001163246
9183	'ZW10'	mRNA	-0.610177925	8.98E-04	1.91E-04
1124	'CHN2'	mRNA	-0.609960544	0.033004237	0.011184166
284273	'ZADH2'	mRNA	-0.609290711	1.15E-05	1.56E-06
55780	'ERMARD'	mRNA	-0.60912607	4.11E-04	7.98E-05
10733	'PLK4'	mRNA	-0.60864814	1.37E-04	2.37E-05
5347	'PLK1'	mRNA	-0.608297426	1.38E-04	2.38E-05
5111	'PCNA'	mRNA	-0.6081879	1.50E-07	1.34E-08
79810	'PTCD2'	mRNA	-0.608162718	2.99E-05	4.47E-06
401207	'C5orf63'	mRNA	-0.607960863	9.81E-04	2.10E-04
28978	'TMEM14A'	mRNA	-0.607889289	5.55E-06	6.93E-07
126133	'ALDH16A1'	mRNA	-0.607279243	6.69E-04	1.37E-04
55544	'RBM38'	mRNA	-0.606954955	0.010434286	0.002966678
3033	'HADH'	mRNA	-0.606655842	6.59E-05	1.06E-05
51185	'CRBN'	mRNA	-0.606562106	3.65E-05	5.56E-06
471	'ATIC'	mRNA	-0.606376639	5.69E-04	1.14E-04
57210	'SLC45A4'	mRNA	-0.606325329	0.017278522	0.005307608
27316	'RBMX'	mRNA	-0.606011208	3.03E-07	2.91E-08
79003	'MIS12'	mRNA	-0.605572736	1.27E-05	1.73E-06
63967	'CLSPN'	mRNA	-0.605527287	0.007119415	0.001922271
29928	'TIMM22'	mRNA	-0.605267477	0.005408712	0.001406147
161176	'SYNE3'	mRNA	-0.605150413	0.045246613	0.016101742
5318	'PKP2'	mRNA	-0.604948132	2.42E-04	4.45E-05
84259	'DCUN1D5'	mRNA	-0.604659587	2.63E-04	4.88E-05
64146	'PDF'	mRNA	-0.604597721	0.044694905	0.015873552
25972	'UNC50'	mRNA	-0.604286617	1.63E-05	2.26E-06
10552	'ARPC1A'	mRNA	-0.603948232	4.94E-07	4.97E-08
159	'ADSS2'	mRNA	-0.603882692	1.90E-04	3.39E-05
4731	'NDUFV3'	mRNA	-0.603748902	7.49E-06	9.66E-07
7001	'PRDX2'	mRNA	-0.603563996	7.51E-07	7.80E-08
5901	'RAN'	mRNA	-0.603064766	1.75E-05	2.46E-06
8540	'AGPS'	mRNA	-0.602987959	1.20E-04	2.04E-05
10919	'EHMT2'	mRNA	-0.60248267	1.51E-04	2.62E-05
10465	'PPIH'	mRNA	-0.602130793	1.32E-05	1.80E-06
[truncated: 4,622 more rows]
